# Supplementary material for: Genome-Wide Identification and Characterisation of Stress-Associated Protein Gene Family to Biotic and Abiotic Stresses of Grapevine
Source: Pathogens. 2022 Nov 27;11(12):1426. doi: 10.3390/pathogens11121426 (PMC9784323; doi:10.3390/pathogens11121426)
Supplement: Supplementary file 1 [file pathogens-11-01426-s001.zip]

Archive with 1 entries (1 files):
- pathogens-1983609-supplementary.xlsx
