# Supplementary material for: Genome-Wide Identification and Characterisation of Stress-Associated Protein Gene Family to Biotic and Abiotic Stresses of Grapevine
Source: Pathogens. 2022 Nov 27;11(12):1426. doi: 10.3390/pathogens11121426 (PMC9784323; doi:10.3390/pathogens11121426)
Supplement: Supplementary file 1 [file pathogens-11-01426-s001.zip › pathogens-1983609-supplementary.xlsx]

## Sheet: plantCARE_output_PlantCARE_3197
Supplementary Table S1 The cis-elements in the VvSAP promoters
Gene ID	Cis-element	Sequence	Start	Length	Strand	Element function
VIT_01s0011g02290	MYC	CATTTG	267	6	-	Arabidopsis thaliana
VIT_01s0011g02290	ABRE3a	TACGTG	818	6	+	Zea mays
VIT_01s0011g02290	Unnamed__4	CTCC	34	4	+	Petroselinum hortense
VIT_01s0011g02290	Unnamed__4	CTCC	731	4	+	Petroselinum hortense
VIT_01s0011g02290	Unnamed__4	CTCC	775	4	-	Petroselinum hortense
VIT_01s0011g02290	Unnamed__4	CTCC	862	4	+	Petroselinum hortense
VIT_01s0011g02290	Unnamed__4	CTCC	1593	4	-	Petroselinum hortense
VIT_01s0011g02290	Unnamed__4	CTCC	1878	4	+	Petroselinum hortense
VIT_01s0011g02290	Unnamed__4	CTCC	1962	4	-	Petroselinum hortense
VIT_01s0011g02290	Unnamed__4	CTCC	1996	4	-	Petroselinum hortense
VIT_01s0011g02290	TGA-element	AACGAC	557	6	-	Brassica oleracea	auxin-responsive element
VIT_01s0011g02290	TGA-element	AACGAC	1759	6	+	Brassica oleracea	auxin-responsive element
VIT_01s0011g02290	AT-rich element	ATAGAAATCAA	199	10	+	Glycine max	binding site of AT-rich DNA binding protein (ATBP-1)
VIT_01s0011g02290	G-box	CACGTC	142	6	-	Zea mays	cis-acting regulatory element involved in light responsiveness
VIT_01s0011g02290	G-box	TACGTG	818	6	+	Arabidopsis thaliana	cis-acting regulatory element involved in light responsiveness
VIT_01s0011g02290	TATA-box	TACAAAA	210	7	+	Oryza sativa	core promoter element around -30 of transcription start
VIT_01s0011g02290	TATA-box	ATATAA	220	6	+	Brassica oleracea	core promoter element around -30 of transcription start
VIT_01s0011g02290	TATA-box	TATA	221	4	+	Arabidopsis thaliana	core promoter element around -30 of transcription start
VIT_01s0011g02290	TATA-box	TATTTAAA	233	8	+	Arabidopsis thaliana	core promoter element around -30 of transcription start
VIT_01s0011g02290	TATA-box	TATAAAA	242	7	-	Pisum sativum	core promoter element around -30 of transcription start
VIT_01s0011g02290	TATA-box	TATAAA	243	6	-	Helianthus annuus	core promoter element around -30 of transcription start
VIT_01s0011g02290	TATA-box	TATATAA	244	7	-	Arabidopsis thaliana	core promoter element around -30 of transcription start
VIT_01s0011g02290	TATA-box	TATATA	245	6	+	Arabidopsis thaliana	core promoter element around -30 of transcription start
VIT_01s0011g02290	TATA-box	ATATAT	246	6	+	Brassica napus	core promoter element around -30 of transcription start
VIT_01s0011g02290	TATA-box	TATA	247	4	+	Arabidopsis thaliana	core promoter element around -30 of transcription start
VIT_01s0011g02290	TATA-box	TATTTAAA	254	8	-	Arabidopsis thaliana	core promoter element around -30 of transcription start
VIT_01s0011g02290	TATA-box	ATATAA	303	6	+	Brassica oleracea	core promoter element around -30 of transcription start
VIT_01s0011g02290	TATA-box	TATA	304	4	+	Arabidopsis thaliana	core promoter element around -30 of transcription start
VIT_01s0011g02290	TATA-box	ATATAA	308	6	+	Brassica oleracea	core promoter element around -30 of transcription start
VIT_01s0011g02290	TATA-box	TATA	309	4	+	Arabidopsis thaliana	core promoter element around -30 of transcription start
VIT_01s0011g02290	TATA-box	TATA	396	4	+	Arabidopsis thaliana	core promoter element around -30 of transcription start
VIT_01s0011g02290	TATA-box	TATA	411	4	+	Arabidopsis thaliana	core promoter element around -30 of transcription start
VIT_01s0011g02290	TATA-box	TATATTTATATTT	415	12	-	Avena sativa	core promoter element around -30 of transcription start
VIT_01s0011g02290	TATA-box	TATATTTATATTT	421	12	-	Avena sativa	core promoter element around -30 of transcription start
VIT_01s0011g02290	TATA-box	ATATAT	423	6	+	Brassica napus	core promoter element around -30 of transcription start
VIT_01s0011g02290	TATA-box	TATATA	424	6	+	Arabidopsis thaliana	core promoter element around -30 of transcription start
VIT_01s0011g02290	TATA-box	ATATAT	425	6	+	Brassica napus	core promoter element around -30 of transcription start
VIT_01s0011g02290	TATA-box	TATATA	426	6	+	Arabidopsis thaliana	core promoter element around -30 of transcription start
VIT_01s0011g02290	TATA-box	ATATAT	427	6	+	Brassica napus	core promoter element around -30 of transcription start
VIT_01s0011g02290	TATA-box	TATATA	428	6	+	Arabidopsis thaliana	core promoter element around -30 of transcription start
VIT_01s0011g02290	TATA-box	ATATAT	429	6	+	Brassica napus	core promoter element around -30 of transcription start
VIT_01s0011g02290	TATA-box	TATATA	430	6	+	Arabidopsis thaliana	core promoter element around -30 of transcription start
VIT_01s0011g02290	TATA-box	ATATAT	431	6	+	Brassica napus	core promoter element around -30 of transcription start
VIT_01s0011g02290	TATA-box	TATATA	432	6	+	Arabidopsis thaliana	core promoter element around -30 of transcription start
VIT_01s0011g02290	TATA-box	ATATAT	433	6	+	Brassica napus	core promoter element around -30 of transcription start
VIT_01s0011g02290	TATA-box	TATATA	434	6	+	Arabidopsis thaliana	core promoter element around -30 of transcription start
VIT_01s0011g02290	TATA-box	ATATAT	435	6	+	Brassica napus	core promoter element around -30 of transcription start
VIT_01s0011g02290	TATA-box	TATATA	436	6	+	Arabidopsis thaliana	core promoter element around -30 of transcription start
VIT_01s0011g02290	TATA-box	TATA	438	4	+	Arabidopsis thaliana	core promoter element around -30 of transcription start
VIT_01s0011g02290	TATA-box	TACATAAA	448	8	-	Oryza sativa	core promoter element around -30 of transcription start
VIT_01s0011g02290	TATA-box	ATATAT	473	6	+	Brassica napus	core promoter element around -30 of transcription start
VIT_01s0011g02290	TATA-box	TATA	474	4	+	Arabidopsis thaliana	core promoter element around -30 of transcription start
VIT_01s0011g02290	TATA-box	TATTTAAA	539	8	-	Arabidopsis thaliana	core promoter element around -30 of transcription start
VIT_01s0011g02290	TATA-box	ATTATA	899	6	+	Brassica napus	core promoter element around -30 of transcription start
VIT_01s0011g02290	TATA-box	TATAA	900	5	-	Arabidopsis thaliana	core promoter element around -30 of transcription start
VIT_01s0011g02290	TATA-box	TATA	901	4	+	Arabidopsis thaliana	core promoter element around -30 of transcription start
VIT_01s0011g02290	TATA-box	ATATAA	958	6	+	Brassica oleracea	core promoter element around -30 of transcription start
VIT_01s0011g02290	TATA-box	TATA	959	4	+	Arabidopsis thaliana	core promoter element around -30 of transcription start
VIT_01s0011g02290	TATA-box	TATTTAAA	1016	8	-	Arabidopsis thaliana	core promoter element around -30 of transcription start
VIT_01s0011g02290	TATA-box	ATTATA	1066	6	+	Brassica napus	core promoter element around -30 of transcription start
VIT_01s0011g02290	TATA-box	TATAA	1067	5	-	Arabidopsis thaliana	core promoter element around -30 of transcription start
VIT_01s0011g02290	TATA-box	TATA	1068	4	-	Arabidopsis thaliana	core promoter element around -30 of transcription start
VIT_01s0011g02290	TATA-box	ATTATA	1090	6	+	Brassica napus	core promoter element around -30 of transcription start
VIT_01s0011g02290	TATA-box	TATAA	1091	5	-	Arabidopsis thaliana	core promoter element around -30 of transcription start
VIT_01s0011g02290	TATA-box	TATA	1092	4	-	Arabidopsis thaliana	core promoter element around -30 of transcription start
VIT_01s0011g02290	TATA-box	ATATAT	1116	6	-	Brassica napus	core promoter element around -30 of transcription start
VIT_01s0011g02290	TATA-box	TATA	1117	4	-	Arabidopsis thaliana	core promoter element around -30 of transcription start
VIT_01s0011g02290	TATA-box	ATATAA	1220	6	+	Brassica oleracea	core promoter element around -30 of transcription start
VIT_01s0011g02290	TATA-box	TATA	1221	4	-	Arabidopsis thaliana	core promoter element around -30 of transcription start
VIT_01s0011g02290	TATA-box	ATATAA	1243	6	+	Brassica oleracea	core promoter element around -30 of transcription start
VIT_01s0011g02290	TATA-box	TATA	1244	4	-	Arabidopsis thaliana	core promoter element around -30 of transcription start
VIT_01s0011g02290	TATA-box	ATATAA	1252	6	+	Brassica oleracea	core promoter element around -30 of transcription start
VIT_01s0011g02290	TATA-box	TATA	1253	4	-	Arabidopsis thaliana	core promoter element around -30 of transcription start
VIT_01s0011g02290	TATA-box	ATATAT	1273	6	-	Brassica napus	core promoter element around -30 of transcription start
VIT_01s0011g02290	TATA-box	TATA	1274	4	-	Arabidopsis thaliana	core promoter element around -30 of transcription start
VIT_01s0011g02290	TATA-box	TACAAAA	1357	7	-	Oryza sativa	core promoter element around -30 of transcription start
VIT_01s0011g02290	TATA-box	TATA	1422	4	-	Arabidopsis thaliana	core promoter element around -30 of transcription start
VIT_01s0011g02290	TATA-box	ATATAT	1445	6	-	Brassica napus	core promoter element around -30 of transcription start
VIT_01s0011g02290	TATA-box	TATATA	1446	6	-	Arabidopsis thaliana	core promoter element around -30 of transcription start
VIT_01s0011g02290	TATA-box	ATATAA	1447	6	+	Brassica oleracea	core promoter element around -30 of transcription start
VIT_01s0011g02290	TATA-box	TATA	1448	4	-	Arabidopsis thaliana	core promoter element around -30 of transcription start
VIT_01s0011g02290	TATA-box	ccTATAAAaa	1585	10	-	Arabidopsis thaliana	core promoter element around -30 of transcription start
VIT_01s0011g02290	TATA-box	TATAAAA	1586	7	-	Pisum sativum	core promoter element around -30 of transcription start
VIT_01s0011g02290	TATA-box	TATAAA	1587	6	-	Helianthus annuus	core promoter element around -30 of transcription start
VIT_01s0011g02290	TATA-box	TATAA	1588	5	-	Arabidopsis thaliana	core promoter element around -30 of transcription start
VIT_01s0011g02290	TATA-box	TATA	1589	4	-	Arabidopsis thaliana	core promoter element around -30 of transcription start
VIT_01s0011g02290	TATA-box	ATTATA	1715	6	+	Brassica napus	core promoter element around -30 of transcription start
VIT_01s0011g02290	TATA-box	TATAA	1716	5	-	Arabidopsis thaliana	core promoter element around -30 of transcription start
VIT_01s0011g02290	TATA-box	TATA	1717	4	-	Arabidopsis thaliana	core promoter element around -30 of transcription start
VIT_01s0011g02290	TATA-box	TACAAAA	1732	7	-	Oryza sativa	core promoter element around -30 of transcription start
VIT_01s0011g02290	TATA-box	ccTATAAAaa	1742	9	-	Arabidopsis thaliana	core promoter element around -30 of transcription start
VIT_01s0011g02290	TATA-box	TATAAA	1744	6	-	Helianthus annuus	core promoter element around -30 of transcription start
VIT_01s0011g02290	TATA-box	TATAA	1745	5	-	Arabidopsis thaliana	core promoter element around -30 of transcription start
VIT_01s0011g02290	TATA-box	TATA	1746	4	-	Arabidopsis thaliana	core promoter element around -30 of transcription start
VIT_01s0011g02290	TATA-box	ccTATAAAaa	1783	9	-	Arabidopsis thaliana	core promoter element around -30 of transcription start
VIT_01s0011g02290	TATA-box	TATAAA	1785	6	-	Helianthus annuus	core promoter element around -30 of transcription start
VIT_01s0011g02290	TATA-box	TATAA	1786	5	-	Arabidopsis thaliana	core promoter element around -30 of transcription start
VIT_01s0011g02290	TATA-box	TATA	1787	4	-	Arabidopsis thaliana	core promoter element around -30 of transcription start
VIT_01s0011g02290	TATA-box	ATATAT	1821	6	-	Brassica napus	core promoter element around -30 of transcription start
VIT_01s0011g02290	TATA-box	TATA	1822	4	-	Arabidopsis thaliana	core promoter element around -30 of transcription start
VIT_01s0011g02290	TATA-box	ATATAA	1828	6	+	Brassica oleracea	core promoter element around -30 of transcription start
VIT_01s0011g02290	TATA-box	TATA	1829	4	-	Arabidopsis thaliana	core promoter element around -30 of transcription start
VIT_01s0011g02290	TATA-box	TATATA	1916	6	-	Arabidopsis thaliana	core promoter element around -30 of transcription start
VIT_01s0011g02290	TATA-box	ATATAT	1917	6	-	Brassica napus	core promoter element around -30 of transcription start
VIT_01s0011g02290	TATA-box	TATATA	1918	6	-	Arabidopsis thaliana	core promoter element around -30 of transcription start
VIT_01s0011g02290	TATA-box	ATATAT	1919	6	-	Brassica napus	core promoter element around -30 of transcription start
VIT_01s0011g02290	TATA-box	TATA	1920	4	-	Arabidopsis thaliana	core promoter element around -30 of transcription start
VIT_01s0011g02290	TATA-box	TATACA	1924	6	-	Helianthus annuus	core promoter element around -30 of transcription start
VIT_01s0011g02290	TATA-box	TATA	1926	4	-	Arabidopsis thaliana	core promoter element around -30 of transcription start
VIT_01s0011g02290		motif_sequence	360	4	-	organism	short_function
VIT_01s0011g02290		motif_sequence	1346	4	+	organism	short_function
VIT_01s0011g02290		motif_sequence	1936	4	-	organism	short_function
VIT_01s0011g02290	ERE	ATTTTAAA	235	8	-	Nicotiana glutinos
VIT_01s0011g02290	ERE	ATTTTAAA	384	8	-	Nicotiana glutinos
VIT_01s0011g02290	ERE	ATTTTAAA	481	8	-	Nicotiana glutinos
VIT_01s0011g02290	ERE	ATTTTAAA	1387	8	+	Nicotiana glutinos
VIT_01s0011g02290	ERE	ATTTTAAA	1475	8	-	Nicotiana glutinos
VIT_01s0011g02290	ARE	AAACCA	1247	6	+	Zea mays	cis-acting regulatory element essential for the anaerobic induction
VIT_01s0011g02290	Box 4	ATTAAT	954	6	+	Petroselinum crispum	part of a conserved DNA module involved in light responsiveness
VIT_01s0011g02290	Box 4	ATTAAT	1059	6	-	Petroselinum crispum	part of a conserved DNA module involved in light responsiveness
VIT_01s0011g02290	Box 4	ATTAAT	1160	6	-	Petroselinum crispum	part of a conserved DNA module involved in light responsiveness
VIT_01s0011g02290	Box 4	ATTAAT	1481	6	-	Petroselinum crispum	part of a conserved DNA module involved in light responsiveness
VIT_01s0011g02290	AT1-motif	AATTATTTTTTATT	167	13	-	Solanum tuberosum	part of a light responsive module
VIT_01s0011g02290	AE-box	AGAAACTT	1870	8	+	Arabidopsis thaliana	part of a module for light response
VIT_01s0011g02290	ABRE4	CACGTA	818	6	-	Zea mays
VIT_01s0011g02290	ABRE	ACGTG	143	5	+	Arabidopsis thaliana	cis-acting element involved in the abscisic acid responsiveness
VIT_01s0011g02290	ABRE	ACGTG	819	5	+	Arabidopsis thaliana	cis-acting element involved in the abscisic acid responsiveness
VIT_01s0011g02290	Unnamed__6	taTAAATATct	309	10	+	Zea mays
VIT_01s0011g02290	CAAT-box	CAAT	104	4	+	Nicotiana glutinosa
VIT_01s0011g02290	CAAT-box	CAAT	152	4	-	Nicotiana glutinosa
VIT_01s0011g02290	CAAT-box	CAAT	207	4	+	Nicotiana glutinosa
VIT_01s0011g02290	CAAT-box	CAAAT	267	5	+	Pisum sativum	common cis-acting element in promoter and enhancer regions
VIT_01s0011g02290	CAAT-box	CAAT	329	4	-	Nicotiana glutinosa
VIT_01s0011g02290	CAAT-box	CAAAT	352	5	-	Pisum sativum	common cis-acting element in promoter and enhancer regions
VIT_01s0011g02290	CAAT-box	CAAAT	496	5	-	Pisum sativum	common cis-acting element in promoter and enhancer regions
VIT_01s0011g02290	CAAT-box	CAAAT	532	5	+	Pisum sativum	common cis-acting element in promoter and enhancer regions
VIT_01s0011g02290	CAAT-box	CAAT	623	4	+	Nicotiana glutinosa
VIT_01s0011g02290	CAAT-box	CAAT	662	4	+	Nicotiana glutinosa
VIT_01s0011g02290	CAAT-box	CCAAT	734	5	+	Arabidopsis thaliana	common cis-acting element in promoter and enhancer regions
VIT_01s0011g02290	CAAT-box	CAAT	735	4	+	Nicotiana glutinosa
VIT_01s0011g02290	CAAT-box	CAAT	783	4	-	Nicotiana glutinosa
VIT_01s0011g02290	CAAT-box	CAAT	812	4	+	Nicotiana glutinosa
VIT_01s0011g02290	CAAT-box	CCAAT	841	5	+	Arabidopsis thaliana	common cis-acting element in promoter and enhancer regions
VIT_01s0011g02290	CAAT-box	CAAT	842	4	+	Nicotiana glutinosa
VIT_01s0011g02290	CAAT-box	CAAAT	879	5	-	Pisum sativum	common cis-acting element in promoter and enhancer regions
VIT_01s0011g02290	CAAT-box	CAAT	911	4	-	Nicotiana glutinosa
VIT_01s0011g02290	CAAT-box	CAAT	928	4	-	Nicotiana glutinosa
VIT_01s0011g02290	CAAT-box	CAAT	952	4	+	Nicotiana glutinosa
VIT_01s0011g02290	CAAT-box	CAAAT	1006	5	+	Pisum sativum	common cis-acting element in promoter and enhancer regions
VIT_01s0011g02290	CAAT-box	CAAAT	1039	5	-	Pisum sativum	common cis-acting element in promoter and enhancer regions
VIT_01s0011g02290	CAAT-box	CAAT	1268	4	-	Nicotiana glutinosa
VIT_01s0011g02290	CAAT-box	CAAAT	1277	5	-	Pisum sativum	common cis-acting element in promoter and enhancer regions
VIT_01s0011g02290	CAAT-box	CAAT	1312	4	+	Nicotiana glutinosa
VIT_01s0011g02290	CAAT-box	CCAAT	1316	5	+	Arabidopsis thaliana	common cis-acting element in promoter and enhancer regions
VIT_01s0011g02290	CAAT-box	CAAT	1317	4	+	Nicotiana glutinosa
VIT_01s0011g02290	CAAT-box	CAAAT	1365	5	-	Pisum sativum	common cis-acting element in promoter and enhancer regions
VIT_01s0011g02290	CAAT-box	CAAAT	1575	5	+	Pisum sativum	common cis-acting element in promoter and enhancer regions
VIT_01s0011g02290	CAAT-box	CAAAT	1618	5	+	Pisum sativum	common cis-acting element in promoter and enhancer regions
VIT_01s0011g02290	CAAT-box	CAAAT	1681	5	-	Pisum sativum	common cis-acting element in promoter and enhancer regions
VIT_01s0011g02290	CAAT-box	CAAT	1845	4	+	Nicotiana glutinosa
VIT_01s0011g02290	CAAT-box	CAAAT	1895	5	+	Pisum sativum	common cis-acting element in promoter and enhancer regions
VIT_01s0011g02290	CAAT-box	CAAAT	1901	5	+	Pisum sativum	common cis-acting element in promoter and enhancer regions
VIT_01s0011g02290	CAAT-box	CAAT	1984	4	+	Nicotiana glutinosa
VIT_01s0011g02290	TATA	TATAAAAT	241	8	-	Arabidopsis thaliana
VIT_01s0011g02290	TATA	TATAAAAT	411	8	+	Arabidopsis thaliana
VIT_01s0011g02290	WUN-motif	AAATTTCTT	312	9	+	Nicotiana glutinosa
VIT_01s0011g02290	MYB	CAACCA	1946	6	+	Arabidopsis thaliana
VIT_01s0011g02290	Myc	TCTCTTA	766	7	-	Arabidopsis thaliana
VIT_01s0011g02290	Myc	TCTCTTA	1562	7	+	Arabidopsis thaliana
VIT_01s0011g02290	ATCT-motif	AATCTAATCC	1294	9	-	Pisum sativum	part of a conserved DNA module involved in light responsiveness
VIT_01s0011g02290	CAT-box	GCCACT	713	6	-	Arabidopsis thaliana	cis-acting regulatory element related to meristem expression
VIT_01s0011g02290	AT~TATA-box	TATATAAA	243	8	-	Arabidopsis thaliana
VIT_01s0011g02290	AT~TATA-box	TATATA	245	6	+	Arabidopsis thaliana
VIT_01s0011g02290	AT~TATA-box	TATATA	424	6	+	Arabidopsis thaliana
VIT_01s0011g02290	AT~TATA-box	TATATA	426	6	+	Arabidopsis thaliana
VIT_01s0011g02290	AT~TATA-box	TATATA	428	6	+	Arabidopsis thaliana
VIT_01s0011g02290	AT~TATA-box	TATATA	430	6	+	Arabidopsis thaliana
VIT_01s0011g02290	AT~TATA-box	TATATA	432	6	+	Arabidopsis thaliana
VIT_01s0011g02290	AT~TATA-box	TATATA	434	6	+	Arabidopsis thaliana
VIT_01s0011g02290	AT~TATA-box	TATATA	436	6	+	Arabidopsis thaliana
VIT_01s0011g02290	AT~TATA-box	TATATA	1446	6	-	Arabidopsis thaliana
VIT_01s0011g02290	AT~TATA-box	TATATA	1916	6	-	Arabidopsis thaliana
VIT_01s0011g02290	AT~TATA-box	TATATA	1918	6	-	Arabidopsis thaliana
VIT_01s0011g02290	Unnamed__1	GAATTTAATTAA	1139	11	-	Glycine max	60K protein binding site
VIT_01s0011g02290	P-box	CCTTTTG	1778	7	+	Oryza sativa	gibberellin-responsive element
VIT_01s0011g02290	P-box	CCTTTTG	1884	7	-	Oryza sativa	gibberellin-responsive element
VIT_01s0011g02290	P-box	CCTTTTG	1950	7	-	Oryza sativa	gibberellin-responsive element
VIT_01s0011g02290	P-box	CCTTTTG	1991	7	-	Oryza sativa	gibberellin-responsive element
VIT_02s0025g05050	GT1-motif	GGTTAA	1329	6	+	Arabidopsis thaliana	light responsive element
VIT_02s0025g05050	CCGTCC motif	CCGTCC	794	6	+	Nicotiana tabacum
VIT_02s0025g05050	CCGTCC motif	CCGTCC	970	6	+	Nicotiana tabacum
VIT_02s0025g05050	AT-rich sequence	TAAAATACT	536	9	+	Pisum sativum	element for maximal elicitor-mediated activation (2copies)
VIT_02s0025g05050	GATA-motif	GATAGGG	1296	7	+	Pisum sativum	part of a light responsive element
VIT_02s0025g05050	Myb	CAACTG	119	6	+	Arabidopsis thaliana
VIT_02s0025g05050	Myb	CAACTG	714	6	+	Arabidopsis thaliana
VIT_02s0025g05050		motif_sequence	488	4	-	organism	short_function
VIT_02s0025g05050		motif_sequence	963	4	+	organism	short_function
VIT_02s0025g05050		motif_sequence	1017	4	-	organism	short_function
VIT_02s0025g05050		motif_sequence	1128	4	+	organism	short_function
VIT_02s0025g05050		motif_sequence	1301	4	-	organism	short_function
VIT_02s0025g05050		motif_sequence	1375	4	+	organism	short_function
VIT_02s0025g05050		motif_sequence	1483	4	-	organism	short_function
VIT_02s0025g05050		motif_sequence	1492	4	+	organism	short_function
VIT_02s0025g05050		motif_sequence	1620	4	+	organism	short_function
VIT_02s0025g05050		motif_sequence	1907	4	+	organism	short_function
VIT_02s0025g05050	CCGTCC-box	CCGTCC	794	6	+	Petroselinum hortense
VIT_02s0025g05050	CCGTCC-box	CCGTCC	970	6	+	Petroselinum hortense
VIT_02s0025g05050	LTR	CCGAAA	1307	6	-	Hordeum vulgare	cis-acting element involved in low-temperature responsiveness
VIT_02s0025g05050	LTR	CCGAAA	1647	6	-	Hordeum vulgare	cis-acting element involved in low-temperature responsiveness
VIT_02s0025g05050	GA-motif	ATAGATAA	1661	8	-	Arabidopsis thaliana	part of a light responsive element
VIT_02s0025g05050	Box 4	ATTAAT	391	6	+	Petroselinum crispum	part of a conserved DNA module involved in light responsiveness
VIT_02s0025g05050	CCAAT-box	CAACGG	1562	6	-	Hordeum vulgare	MYBHv1 binding site
VIT_02s0025g05050	ARE	AAACCA	154	6	+	Zea mays	cis-acting regulatory element essential for the anaerobic induction
VIT_02s0025g05050	ARE	AAACCA	706	6	+	Zea mays	cis-acting regulatory element essential for the anaerobic induction
VIT_02s0025g05050	ARE	AAACCA	1075	6	+	Zea mays	cis-acting regulatory element essential for the anaerobic induction
VIT_02s0025g05050	ARE	AAACCA	1985	6	-	Zea mays	cis-acting regulatory element essential for the anaerobic induction
VIT_02s0025g05050	GCN4_motif	TGAGTCA	344	7	-	Oryza sativa	cis-regulatory element involved in endosperm expression
VIT_02s0025g05050	A-box	CCGTCC	794	6	+	Petroselinum crispum	cis-acting regulatory element
VIT_02s0025g05050	A-box	CCGTCC	970	6	+	Petroselinum crispum	cis-acting regulatory element
VIT_02s0025g05050	telo-box	AAACCCTAACCCTAA	1956	14	+	Nicotiana tabacum
VIT_02s0025g05050	MYC	CATGTG	39	6	+	Arabidopsis thaliana
VIT_02s0025g05050	MYC	CATGTG	440	6	-	Arabidopsis thaliana
VIT_02s0025g05050	TATA-box	TATAAAA	813	7	-	Pisum sativum	core promoter element around -30 of transcription start
VIT_02s0025g05050	TATA-box	TATAAA	814	6	-	Helianthus annuus	core promoter element around -30 of transcription start
VIT_02s0025g05050	TATA-box	TATAA	815	5	-	Arabidopsis thaliana	core promoter element around -30 of transcription start
VIT_02s0025g05050	TATA-box	TATA	816	4	+	Arabidopsis thaliana	core promoter element around -30 of transcription start
VIT_02s0025g05050	TATA-box	ATATAA	1002	6	+	Brassica oleracea	core promoter element around -30 of transcription start
VIT_02s0025g05050	TATA-box	TATA	1003	4	+	Arabidopsis thaliana	core promoter element around -30 of transcription start
VIT_02s0025g05050	TATA-box	TATAAAA	1036	7	-	Pisum sativum	core promoter element around -30 of transcription start
VIT_02s0025g05050	TATA-box	TATAAA	1037	6	-	Helianthus annuus	core promoter element around -30 of transcription start
VIT_02s0025g05050	TATA-box	TATAA	1038	5	-	Arabidopsis thaliana	core promoter element around -30 of transcription start
VIT_02s0025g05050	TATA-box	TATA	1039	4	-	Arabidopsis thaliana	core promoter element around -30 of transcription start
VIT_02s0025g05050	TATA-box	ccTATAAAaa	1156	9	-	Arabidopsis thaliana	core promoter element around -30 of transcription start
VIT_02s0025g05050	TATA-box	TATAAA	1158	6	-	Helianthus annuus	core promoter element around -30 of transcription start
VIT_02s0025g05050	TATA-box	TATAA	1159	5	-	Arabidopsis thaliana	core promoter element around -30 of transcription start
VIT_02s0025g05050	TATA-box	TATA	1160	4	-	Arabidopsis thaliana	core promoter element around -30 of transcription start
VIT_02s0025g05050	TATA-box	TATA	1844	4	-	Arabidopsis thaliana	core promoter element around -30 of transcription start
VIT_02s0025g05050	AAGAA-motif	GAAAGAA	1188	7	-	Avena sativa
VIT_02s0025g05050	AAGAA-motif	GAAAGAA	1974	7	-	Avena sativa
VIT_02s0025g05050	CGTCA-motif	CGTCA	992	5	+	Hordeum vulgare	cis-acting regulatory element involved in the MeJA-responsiveness
VIT_02s0025g05050	CGTCA-motif	CGTCA	1232	5	+	Hordeum vulgare	cis-acting regulatory element involved in the MeJA-responsiveness
VIT_02s0025g05050	CGTCA-motif	CGTCA	1252	5	+	Hordeum vulgare	cis-acting regulatory element involved in the MeJA-responsiveness
VIT_02s0025g05050	TGA-element	AACGAC	364	6	-	Brassica oleracea	auxin-responsive element
VIT_02s0025g05050	TGA-element	AACGAC	721	6	+	Brassica oleracea	auxin-responsive element
VIT_02s0025g05050	TGA-element	AACGAC	945	6	+	Brassica oleracea	auxin-responsive element
VIT_02s0025g05050	TCCC-motif	TCTCCCT	1299	7	-	Spinacia oleracea	part of a light responsive element
VIT_02s0025g05050	Unnamed__4	CTCC	32	4	+	Petroselinum hortense
VIT_02s0025g05050	Unnamed__4	CTCC	141	4	+	Petroselinum hortense
VIT_02s0025g05050	Unnamed__4	CTCC	317	4	+	Petroselinum hortense
VIT_02s0025g05050	Unnamed__4	CTCC	641	4	-	Petroselinum hortense
VIT_02s0025g05050	Unnamed__4	CTCC	757	4	+	Petroselinum hortense
VIT_02s0025g05050	Unnamed__4	CTCC	808	4	+	Petroselinum hortense
VIT_02s0025g05050	Unnamed__4	CTCC	1032	4	-	Petroselinum hortense
VIT_02s0025g05050	Unnamed__4	CTCC	1122	4	-	Petroselinum hortense
VIT_02s0025g05050	Unnamed__4	CTCC	1301	4	-	Petroselinum hortense
VIT_02s0025g05050	Unnamed__4	CTCC	1314	4	-	Petroselinum hortense
VIT_02s0025g05050	Unnamed__4	CTCC	1758	4	-	Petroselinum hortense
VIT_02s0025g05050	Unnamed__4	CTCC	1798	4	-	Petroselinum hortense
VIT_02s0025g05050	CAT-box	GCCACT	894	6	+	Arabidopsis thaliana	cis-acting regulatory element related to meristem expression
VIT_02s0025g05050	Myc	TCTCTTA	1179	7	+	Arabidopsis thaliana
VIT_02s0025g05050	MBS	CAACTG	119	6	+	Arabidopsis thaliana	MYB binding site involved in drought-inducibility
VIT_02s0025g05050	MBS	CAACTG	714	6	+	Arabidopsis thaliana	MYB binding site involved in drought-inducibility
VIT_02s0025g05050	as-1	TGACG	992	5	-	Arabidopsis thaliana
VIT_02s0025g05050	as-1	TGACG	1232	5	-	Arabidopsis thaliana
VIT_02s0025g05050	as-1	TGACG	1252	5	-	Arabidopsis thaliana
VIT_02s0025g05050	ACE	CTAACGTATT	572	9	-	Petroselinum crispum	cis-acting element involved in light responsiveness
VIT_02s0025g05050	O2-site	GATGACATGG	370	9	-	Zea mays	cis-acting regulatory element involved in zein metabolism regulation
VIT_02s0025g05050	Unnamed__1	CGTGG	201	5	+	Zea mays
VIT_02s0025g05050	Unnamed__1	CGTGG	283	5	-	Zea mays
VIT_02s0025g05050	Unnamed__1	CGTGG	660	5	+	Zea mays
VIT_02s0025g05050	Unnamed__1	CGTGG	1088	5	+	Zea mays
VIT_02s0025g05050	TCT-motif	TCTTAC	1009	6	-	Arabidopsis thaliana	part of a light responsive element
VIT_02s0025g05050	TCT-motif	TCTTAC	1775	6	-	Arabidopsis thaliana	part of a light responsive element
VIT_02s0025g05050	GC-motif	CCCCCG	1310	6	-	Zea mays	enhancer-like element involved in anoxic specific inducibility
VIT_02s0025g05050	ABRE	AACCCGG	825	7	-	Arabidopsis thaliana	cis-acting element involved in the abscisic acid responsiveness
VIT_02s0025g05050	TGACG-motif	TGACG	992	5	-	Hordeum vulgare	cis-acting regulatory element involved in the MeJA-responsiveness
VIT_02s0025g05050	TGACG-motif	TGACG	1232	5	-	Hordeum vulgare	cis-acting regulatory element involved in the MeJA-responsiveness
VIT_02s0025g05050	TGACG-motif	TGACG	1252	5	-	Hordeum vulgare	cis-acting regulatory element involved in the MeJA-responsiveness
VIT_02s0025g05050	W box	TTGACC	788	6	-	Arabidopsis thaliana
VIT_02s0025g05050	W box	TTGACC	1818	6	+	Arabidopsis thaliana
VIT_02s0025g05050	CAG-motif	GAAAGGCAGAC	872	10	+	Arabidopsis thaliana	part of a light response element
VIT_02s0025g05050	TC-rich repeats	GTTTTCTTAC	610	9	-	Nicotiana tabacum	cis-acting element involved in defense and stress responsiveness
VIT_02s0025g05050	STRE	AGGGG	86	5	+	Arabidopsis thaliana
VIT_02s0025g05050	STRE	AGGGG	110	5	-	Arabidopsis thaliana
VIT_02s0025g05050	STRE	AGGGG	143	5	-	Arabidopsis thaliana
VIT_02s0025g05050	STRE	AGGGG	1080	5	+	Arabidopsis thaliana
VIT_02s0025g05050	TCA-element	CCATCTTTTT	497	9	+	Nicotiana tabacum	cis-acting element involved in salicylic acid responsiveness
VIT_02s0025g05050	TCA-element	TCAGAAGAGG	882	9	-	Brassica oleracea	cis-acting element involved in salicylic acid responsiveness
VIT_02s0025g05050	TCA-element	CCATCTTTTT	982	9	-	Nicotiana tabacum	cis-acting element involved in salicylic acid responsiveness
VIT_02s0025g05050	TCA-element	CCATCTTTTT	1496	9	+	Nicotiana tabacum	cis-acting element involved in salicylic acid responsiveness
VIT_02s0025g05050	MYB recognition site	CCGTTG	1562	6	+	Arabidopsis thaliana
VIT_02s0025g05050	CAAT-box	CAAAT	58	5	+	Pisum sativum	common cis-acting element in promoter and enhancer regions
VIT_02s0025g05050	CAAT-box	CAAAT	61	5	-	Pisum sativum	common cis-acting element in promoter and enhancer regions
VIT_02s0025g05050	CAAT-box	CAAAT	210	5	+	Pisum sativum	common cis-acting element in promoter and enhancer regions
VIT_02s0025g05050	CAAT-box	CAAT	349	4	+	Nicotiana glutinosa
VIT_02s0025g05050	CAAT-box	CAAT	370	4	+	Nicotiana glutinosa
VIT_02s0025g05050	CAAT-box	CAAT	397	4	+	Nicotiana glutinosa
VIT_02s0025g05050	CAAT-box	CAAT	409	4	+	Nicotiana glutinosa
VIT_02s0025g05050	CAAT-box	CAAAT	504	5	-	Pisum sativum	common cis-acting element in promoter and enhancer regions
VIT_02s0025g05050	CAAT-box	CAAT	552	4	-	Nicotiana glutinosa
VIT_02s0025g05050	CAAT-box	CAAT	607	4	-	Nicotiana glutinosa
VIT_02s0025g05050	CAAT-box	CAAAT	667	5	-	Pisum sativum	common cis-acting element in promoter and enhancer regions
VIT_02s0025g05050	CAAT-box	CAAAT	743	5	-	Pisum sativum	common cis-acting element in promoter and enhancer regions
VIT_02s0025g05050	CAAT-box	CAAAT	903	5	+	Pisum sativum	common cis-acting element in promoter and enhancer regions
VIT_02s0025g05050	CAAT-box	CAAT	914	4	+	Nicotiana glutinosa
VIT_02s0025g05050	CAAT-box	CAAT	925	4	+	Nicotiana glutinosa
VIT_02s0025g05050	CAAT-box	CAAT	930	4	+	Nicotiana glutinosa
VIT_02s0025g05050	CAAT-box	CAAT	957	4	+	Nicotiana glutinosa
VIT_02s0025g05050	CAAT-box	CCAAT	1057	5	+	Arabidopsis thaliana	common cis-acting element in promoter and enhancer regions
VIT_02s0025g05050	CAAT-box	CAAT	1058	4	+	Nicotiana glutinosa
VIT_02s0025g05050	CAAT-box	CAAAT	1255	5	+	Pisum sativum	common cis-acting element in promoter and enhancer regions
VIT_02s0025g05050	CAAT-box	CAAT	1262	4	+	Nicotiana glutinosa
VIT_02s0025g05050	CAAT-box	CAAT	1281	4	+	Nicotiana glutinosa
VIT_02s0025g05050	CAAT-box	CAAT	1291	4	-	Nicotiana glutinosa
VIT_02s0025g05050	CAAT-box	CAAT	1364	4	-	Nicotiana glutinosa
VIT_02s0025g05050	CAAT-box	CCAAT	1546	5	-	Arabidopsis thaliana	common cis-acting element in promoter and enhancer regions
VIT_02s0025g05050	CAAT-box	CAAT	1630	4	-	Nicotiana glutinosa
VIT_02s0025g05050	CAAT-box	CAAT	1713	4	+	Nicotiana glutinosa
VIT_02s0025g05050	CAAT-box	CAAAT	1731	5	-	Pisum sativum	common cis-acting element in promoter and enhancer regions
VIT_02s0025g05050	CAAT-box	CAAT	1745	4	-	Nicotiana glutinosa
VIT_02s0025g05050	CAAT-box	CAAT	1763	4	-	Nicotiana glutinosa
VIT_02s0025g05050	CAAT-box	CAAT	1882	4	+	Nicotiana glutinosa
VIT_02s0025g05080	G-box	TAAACGTG	82	8	-	Brassica oleracea	cis-acting regulatory element involved in light responsiveness
VIT_02s0025g05080	G-box	tgACACGTGGCA	765	11	+	Lycopersicon esculentum	cis-acting regulatory element involved in light responsiveness
VIT_02s0025g05080	G-box	CACGTG	1801	6	-	Arabidopsis thaliana	cis-acting regulatory element involved in light responsiveness
VIT_02s0025g05080	TATA-box	TATAA	127	5	-	Arabidopsis thaliana	core promoter element around -30 of transcription start
VIT_02s0025g05080	TATA-box	TATA	128	4	+	Arabidopsis thaliana	core promoter element around -30 of transcription start
VIT_02s0025g05080	TATA-box	TATAA	700	5	-	Arabidopsis thaliana	core promoter element around -30 of transcription start
VIT_02s0025g05080	TATA-box	TATA	701	4	+	Arabidopsis thaliana	core promoter element around -30 of transcription start
VIT_02s0025g05080	TATA-box	TACAAAA	852	7	+	Oryza sativa	core promoter element around -30 of transcription start
VIT_02s0025g05080	TATA-box	TATA	1153	4	-	Arabidopsis thaliana	core promoter element around -30 of transcription start
VIT_02s0025g05080	TATA-box	TATACA	1449	6	-	Helianthus annuus	core promoter element around -30 of transcription start
VIT_02s0025g05080	TATA-box	TATA	1451	4	-	Arabidopsis thaliana	core promoter element around -30 of transcription start
VIT_02s0025g05080	TATA-box	TATACA	1463	6	-	Helianthus annuus	core promoter element around -30 of transcription start
VIT_02s0025g05080	TATA-box	TATA	1465	4	-	Arabidopsis thaliana	core promoter element around -30 of transcription start
VIT_02s0025g05080	TATA-box	TATATA	1527	6	-	Arabidopsis thaliana	core promoter element around -30 of transcription start
VIT_02s0025g05080	TATA-box	TATA	1529	4	-	Arabidopsis thaliana	core promoter element around -30 of transcription start
VIT_02s0025g05080	TATA-box	TATA	1614	4	-	Arabidopsis thaliana	core promoter element around -30 of transcription start
VIT_02s0025g05080	AAGAA-motif	gGTAAAGAAA	65	9	-	Avena sativa
VIT_02s0025g05080	AAGAA-motif	GAAAGAA	1953	7	-	Avena sativa
VIT_02s0025g05080	Unnamed__4	CTCC	141	4	-	Petroselinum hortense
VIT_02s0025g05080	Unnamed__4	CTCC	273	4	+	Petroselinum hortense
VIT_02s0025g05080	Unnamed__4	CTCC	526	4	-	Petroselinum hortense
VIT_02s0025g05080	Unnamed__4	CTCC	669	4	-	Petroselinum hortense
VIT_02s0025g05080	Unnamed__4	CTCC	783	4	+	Petroselinum hortense
VIT_02s0025g05080	Unnamed__4	CTCC	1031	4	-	Petroselinum hortense
VIT_02s0025g05080	Unnamed__4	CTCC	1045	4	-	Petroselinum hortense
VIT_02s0025g05080	Unnamed__4	CTCC	1148	4	+	Petroselinum hortense
VIT_02s0025g05080	Unnamed__4	CTCC	1213	4	-	Petroselinum hortense
VIT_02s0025g05080	Unnamed__4	CTCC	1219	4	-	Petroselinum hortense
VIT_02s0025g05080	Unnamed__4	CTCC	1426	4	+	Petroselinum hortense
VIT_02s0025g05080	Unnamed__4	CTCC	1605	4	+	Petroselinum hortense
VIT_02s0025g05080	Unnamed__4	CTCC	1881	4	+	Petroselinum hortense
VIT_02s0025g05080	CGTCA-motif	CGTCA	687	5	+	Hordeum vulgare	cis-acting regulatory element involved in the MeJA-responsiveness
VIT_02s0025g05080	MYC	CATTTG	725	6	-	Arabidopsis thaliana
VIT_02s0025g05080	MYC	CATGTG	768	6	-	Arabidopsis thaliana
VIT_02s0025g05080	MYC	CATTTG	1345	6	-	Arabidopsis thaliana
VIT_02s0025g05080	Box II	TGGTAATAA	1372	9	-	Solanum tuberosum	part of a light responsive element
VIT_02s0025g05080	Sp1	GGGCGG	1678	6	-	Oryza sativa	light responsive element
VIT_02s0025g05080	ARE	AAACCA	112	6	+	Zea mays	cis-acting regulatory element essential for the anaerobic induction
VIT_02s0025g05080	G-Box	CACGTT	82	6	+	Pisum sativum	cis-acting regulatory element involved in light responsiveness
VIT_02s0025g05080	G-Box	TCCACATGGCA	621	10	-	Triticum aestivum	cis-acting regulatory element involved in light responsiveness
VIT_02s0025g05080	G-Box	CACGTGAAA	1798	9	-	Pisum sativum	cis-acting regulatory element involved in light responsiveness
VIT_02s0025g05080	G-Box	CACGTG	1801	6	-	Pisum sativum	cis-acting regulatory element involved in light responsiveness
VIT_02s0025g05080	GT1-motif	GGTTAAT	23	7	+	Avena sativa	light responsive element
VIT_02s0025g05080	GT1-motif	GGTTAA	87	6	-	Arabidopsis thaliana	light responsive element
VIT_02s0025g05080	ERE	ATTTCATA	1467	8	-	Nicotiana glutinos
VIT_02s0025g05080	Myb	TAACTG	340	6	+	Arabidopsis thaliana
VIT_02s0025g05080		motif_sequence	100	4	+	organism	short_function
VIT_02s0025g05080		motif_sequence	432	4	-	organism	short_function
VIT_02s0025g05080		motif_sequence	442	4	+	organism	short_function
VIT_02s0025g05080		motif_sequence	810	4	-	organism	short_function
VIT_02s0025g05080		motif_sequence	827	4	-	organism	short_function
VIT_02s0025g05080		motif_sequence	905	4	+	organism	short_function
VIT_02s0025g05080		motif_sequence	959	4	+	organism	short_function
VIT_02s0025g05080		motif_sequence	1018	4	-	organism	short_function
VIT_02s0025g05080		motif_sequence	1069	4	+	organism	short_function
VIT_02s0025g05080		motif_sequence	1081	4	-	organism	short_function
VIT_02s0025g05080		motif_sequence	1206	4	-	organism	short_function
VIT_02s0025g05080		motif_sequence	1279	4	+	organism	short_function
VIT_02s0025g05080		motif_sequence	1480	4	-	organism	short_function
VIT_02s0025g05080		motif_sequence	1603	4	+	organism	short_function
VIT_02s0025g05080		motif_sequence	1871	4	+	organism	short_function
VIT_02s0025g05080		motif_sequence	1993	4	-	organism	short_function
VIT_02s0025g05080	STRE	AGGGG	605	5	-	Arabidopsis thaliana
VIT_02s0025g05080	STRE	AGGGG	973	5	-	Arabidopsis thaliana
VIT_02s0025g05080	STRE	AGGGG	1276	5	-	Arabidopsis thaliana
VIT_02s0025g05080	AuxRR-core	GGTCCAT	1348	7	-	Nicotiana tabacum	cis-acting regulatory element involved in auxin responsiveness
VIT_02s0025g05080	MYB	TAACCA	22	6	-	Arabidopsis thaliana
VIT_02s0025g05080	MYB	TAACCA	88	6	+	Arabidopsis thaliana
VIT_02s0025g05080	MYB	CAACCA	116	6	+	Arabidopsis thaliana
VIT_02s0025g05080	WUN-motif	CAATTACAT	1636	9	-	Nicotiana glutinosa
VIT_02s0025g05080	CAAT-box	CAAT	33	4	-	Nicotiana glutinosa
VIT_02s0025g05080	CAAT-box	CCAAT	48	5	-	Arabidopsis thaliana	common cis-acting element in promoter and enhancer regions
VIT_02s0025g05080	CAAT-box	CAAT	155	4	-	Nicotiana glutinosa
VIT_02s0025g05080	CAAT-box	CCAAT	267	5	+	Arabidopsis thaliana	common cis-acting element in promoter and enhancer regions
VIT_02s0025g05080	CAAT-box	CAAT	268	4	+	Nicotiana glutinosa
VIT_02s0025g05080	CAAT-box	CCAAT	293	5	+	Arabidopsis thaliana	common cis-acting element in promoter and enhancer regions
VIT_02s0025g05080	CAAT-box	CAAT	294	4	+	Nicotiana glutinosa
VIT_02s0025g05080	CAAT-box	CAAT	353	4	-	Nicotiana glutinosa
VIT_02s0025g05080	CAAT-box	CAAT	358	4	-	Nicotiana glutinosa
VIT_02s0025g05080	CAAT-box	CAAT	410	4	-	Nicotiana glutinosa
VIT_02s0025g05080	CAAT-box	CAAT	468	4	-	Nicotiana glutinosa
VIT_02s0025g05080	CAAT-box	CAAT	548	4	-	Nicotiana glutinosa
VIT_02s0025g05080	CAAT-box	CAAT	708	4	+	Nicotiana glutinosa
VIT_02s0025g05080	CAAT-box	CAAAT	725	5	+	Pisum sativum	common cis-acting element in promoter and enhancer regions
VIT_02s0025g05080	CAAT-box	CAAT	740	4	-	Nicotiana glutinosa
VIT_02s0025g05080	CAAT-box	CAAT	753	4	-	Nicotiana glutinosa
VIT_02s0025g05080	CAAT-box	CAAT	824	4	-	Nicotiana glutinosa
VIT_02s0025g05080	CAAT-box	CAAT	848	4	-	Nicotiana glutinosa
VIT_02s0025g05080	CAAT-box	CAAT	865	4	+	Nicotiana glutinosa
VIT_02s0025g05080	CAAT-box	CCAAT	878	5	+	Arabidopsis thaliana	common cis-acting element in promoter and enhancer regions
VIT_02s0025g05080	CAAT-box	CAAT	879	4	+	Nicotiana glutinosa
VIT_02s0025g05080	CAAT-box	CAAT	893	4	-	Nicotiana glutinosa
VIT_02s0025g05080	CAAT-box	TGCAAATCT	952	9	+	Brassica juncea	common cis-acting element in promoter and enhancer regions
VIT_02s0025g05080	CAAT-box	CAAAT	954	5	+	Pisum sativum	common cis-acting element in promoter and enhancer regions
VIT_02s0025g05080	CAAT-box	CAAT	1138	4	-	Nicotiana glutinosa
VIT_02s0025g05080	CAAT-box	CAAAT	1171	5	-	Pisum sativum	common cis-acting element in promoter and enhancer regions
VIT_02s0025g05080	CAAT-box	CAAAT	1182	5	-	Pisum sativum	common cis-acting element in promoter and enhancer regions
VIT_02s0025g05080	CAAT-box	CCAAT	1210	5	-	Arabidopsis thaliana	common cis-acting element in promoter and enhancer regions
VIT_02s0025g05080	CAAT-box	CAAAT	1345	5	+	Pisum sativum	common cis-acting element in promoter and enhancer regions
VIT_02s0025g05080	CAAT-box	CAAT	1368	4	+	Nicotiana glutinosa
VIT_02s0025g05080	CAAT-box	CAAT	1447	4	-	Nicotiana glutinosa
VIT_02s0025g05080	CAAT-box	CAAT	1595	4	+	Nicotiana glutinosa
VIT_02s0025g05080	CAAT-box	CAAT	1617	4	-	Nicotiana glutinosa
VIT_02s0025g05080	CAAT-box	CAAT	1630	4	-	Nicotiana glutinosa
VIT_02s0025g05080	CAAT-box	CAAT	1641	4	-	Nicotiana glutinosa
VIT_02s0025g05080	CAAT-box	CAAT	1696	4	+	Nicotiana glutinosa
VIT_02s0025g05080	CAAT-box	CCAAT	1704	5	+	Arabidopsis thaliana	common cis-acting element in promoter and enhancer regions
VIT_02s0025g05080	CAAT-box	CAAT	1705	4	+	Nicotiana glutinosa
VIT_02s0025g05080	CAAT-box	CAAT	1716	4	+	Nicotiana glutinosa
VIT_02s0025g05080	CAAT-box	CAAT	1751	4	+	Nicotiana glutinosa
VIT_02s0025g05080	CAAT-box	CAAT	1886	4	+	Nicotiana glutinosa
VIT_02s0025g05080	CAAT-box	CCAAT	1919	5	+	Arabidopsis thaliana	common cis-acting element in promoter and enhancer regions
VIT_02s0025g05080	CAAT-box	CAAT	1920	4	+	Nicotiana glutinosa
VIT_02s0025g05080	CAAT-box	CAAT	1938	4	-	Nicotiana glutinosa
VIT_02s0025g05080	CAAT-box	CCAAT	1979	5	+	Arabidopsis thaliana	common cis-acting element in promoter and enhancer regions
VIT_02s0025g05080	CAAT-box	CAAT	1980	4	+	Nicotiana glutinosa
VIT_02s0025g05080	AC-I	(T/C)C(T/C)(C/T)ACC(T/C)ACC	1302	8.5	-	Phaseolus vulgaris
VIT_02s0025g05080	ABRE	ACGTG	82	5	-	Arabidopsis thaliana	cis-acting element involved in the abscisic acid responsiveness
VIT_02s0025g05080	ABRE	GACACGTGGC	766	9	+	Triticum aestivum	cis-acting element involved in the abscisic acid responsiveness
VIT_02s0025g05080	ABRE	CACGTG	1801	6	-	Arabidopsis thaliana	cis-acting element involved in the abscisic acid responsiveness
VIT_02s0025g05080	ABRE	ACGTG	1802	5	+	Arabidopsis thaliana	cis-acting element involved in the abscisic acid responsiveness
VIT_02s0025g05080	TGACG-motif	TGACG	687	5	-	Hordeum vulgare	cis-acting regulatory element involved in the MeJA-responsiveness
VIT_02s0025g05080	W box	TTGACC	932	6	+	Arabidopsis thaliana
VIT_02s0025g05080	as-1	TGACG	687	5	-	Arabidopsis thaliana
VIT_02s0025g05080	TCT-motif	TCTTAC	1625	6	-	Arabidopsis thaliana	part of a light responsive element
VIT_02s0025g05080	Unnamed__1	CGTGG	462	5	+	Zea mays
VIT_02s0025g05080	WRE3	CCACCT	395	6	-	Pisum sativum
VIT_02s0025g05080	WRE3	CCACCT	1122	6	+	Pisum sativum
VIT_02s0025g05080	AT~TATA-box	TATATA	1527	6	-	Arabidopsis thaliana
VIT_02s0025g05080	CAT-box	GCCACT	1849	6	+	Arabidopsis thaliana	cis-acting regulatory element related to meristem expression
VIT_02s0025g05080	CARE	CAACTCCC	1044	8	-	Oryza sativa
VIT_02s0025g05080	I-box	GATAAGGGT	1352	9	-	Arabidopsis thaliana	part of a light responsive element
VIT_02s0025g05080	I-box	AGATAAGG	1354	8	-	Triticum aestivum	part of a light responsive element
VIT_02s0025g05080	I-box	cCATATCCAAT	1726	10	-	Flaveria trinervia	part of a light responsive element
VIT_02s0025g05080	MYB-like sequence	TAACCA	22	6	-	Arabidopsis thaliana
VIT_02s0025g05080	MYB-like sequence	TAACCA	88	6	+	Arabidopsis thaliana
VIT_06s0004g01790	P-box	CCTTTTG	641	7	+	Oryza sativa	gibberellin-responsive element
VIT_06s0004g01790	TCT-motif	TCTTAC	1950	6	-	Arabidopsis thaliana	part of a light responsive element
VIT_06s0004g01790	Unnamed__1	CGTGG	1286	5	+	Zea mays
VIT_06s0004g01790	O2-site	GATGACATGG	758	9	-	Zea mays	cis-acting regulatory element involved in zein metabolism regulation
VIT_06s0004g01790	WRE3	CCACCT	176	6	+	Pisum sativum
VIT_06s0004g01790	AT~TATA-box	TATATA	127	6	+	Arabidopsis thaliana
VIT_06s0004g01790	AT~TATA-box	TATATA	129	6	+	Arabidopsis thaliana
VIT_06s0004g01790	AT~TATA-box	TATATAAA	1685	8	-	Arabidopsis thaliana
VIT_06s0004g01790	AT~TATA-box	TATATA	1687	6	-	Arabidopsis thaliana
VIT_06s0004g01790	AT~TATA-box	TATATAAA	1709	8	-	Arabidopsis thaliana
VIT_06s0004g01790	AT~TATA-box	TATATA	1711	6	-	Arabidopsis thaliana
VIT_06s0004g01790	AT~TATA-box	TATATA	1812	6	-	Arabidopsis thaliana
VIT_06s0004g01790	AT~TATA-box	TATATA	1814	6	-	Arabidopsis thaliana
VIT_06s0004g01790	MYB-like sequence	TAACCA	390	6	+	Arabidopsis thaliana
VIT_06s0004g01790	TCA-element	CCATCTTTTT	1197	9	-	Nicotiana tabacum	cis-acting element involved in salicylic acid responsiveness
VIT_06s0004g01790	STRE	AGGGG	383	5	-	Arabidopsis thaliana
VIT_06s0004g01790	STRE	AGGGG	636	5	-	Arabidopsis thaliana
VIT_06s0004g01790	STRE	AGGGG	1780	5	-	Arabidopsis thaliana
VIT_06s0004g01790	MYB	CAACCA	64	6	-	Arabidopsis thaliana
VIT_06s0004g01790	MYB	CAACCA	80	6	+	Arabidopsis thaliana
VIT_06s0004g01790	MYB	TAACCA	390	6	+	Arabidopsis thaliana
VIT_06s0004g01790	WUN-motif	CCATTTCAA	83	9	+	Nicotiana glutinosa
VIT_06s0004g01790	CAAT-box	CAAT	38	4	+	Nicotiana glutinosa
VIT_06s0004g01790	CAAT-box	CAAT	49	4	+	Nicotiana glutinosa
VIT_06s0004g01790	CAAT-box	CCAAT	58	5	-	Arabidopsis thaliana	common cis-acting element in promoter and enhancer regions
VIT_06s0004g01790	CAAT-box	CAAT	89	4	+	Nicotiana glutinosa
VIT_06s0004g01790	CAAT-box	CAAT	156	4	-	Nicotiana glutinosa
VIT_06s0004g01790	CAAT-box	CAAAT	168	5	-	Pisum sativum	common cis-acting element in promoter and enhancer regions
VIT_06s0004g01790	CAAT-box	CAAT	220	4	+	Nicotiana glutinosa
VIT_06s0004g01790	CAAT-box	CAAT	254	4	-	Nicotiana glutinosa
VIT_06s0004g01790	CAAT-box	CAAAT	284	5	+	Pisum sativum	common cis-acting element in promoter and enhancer regions
VIT_06s0004g01790	CAAT-box	CAAAT	314	5	+	Pisum sativum	common cis-acting element in promoter and enhancer regions
VIT_06s0004g01790	CAAT-box	CCAAT	369	5	-	Arabidopsis thaliana	common cis-acting element in promoter and enhancer regions
VIT_06s0004g01790	CAAT-box	CAAT	375	4	-	Nicotiana glutinosa
VIT_06s0004g01790	CAAT-box	CAAT	495	4	-	Nicotiana glutinosa
VIT_06s0004g01790	CAAT-box	CAAAT	516	5	+	Pisum sativum	common cis-acting element in promoter and enhancer regions
VIT_06s0004g01790	CAAT-box	CAAT	598	4	+	Nicotiana glutinosa
VIT_06s0004g01790	CAAT-box	CAAT	622	4	+	Nicotiana glutinosa
VIT_06s0004g01790	CAAT-box	CCAAT	658	5	-	Arabidopsis thaliana	common cis-acting element in promoter and enhancer regions
VIT_06s0004g01790	CAAT-box	CAAT	699	4	+	Nicotiana glutinosa
VIT_06s0004g01790	CAAT-box	CAAT	737	4	+	Nicotiana glutinosa
VIT_06s0004g01790	CAAT-box	CAAT	814	4	+	Nicotiana glutinosa
VIT_06s0004g01790	CAAT-box	CAAAT	824	5	-	Pisum sativum	common cis-acting element in promoter and enhancer regions
VIT_06s0004g01790	CAAT-box	CAAAT	886	5	+	Pisum sativum	common cis-acting element in promoter and enhancer regions
VIT_06s0004g01790	CAAT-box	CCAAT	976	5	+	Arabidopsis thaliana	common cis-acting element in promoter and enhancer regions
VIT_06s0004g01790	CAAT-box	CAAT	977	4	+	Nicotiana glutinosa
VIT_06s0004g01790	CAAT-box	CAAAT	994	5	+	Pisum sativum	common cis-acting element in promoter and enhancer regions
VIT_06s0004g01790	CAAT-box	CAAAT	1005	5	-	Pisum sativum	common cis-acting element in promoter and enhancer regions
VIT_06s0004g01790	CAAT-box	CAAT	1025	4	-	Nicotiana glutinosa
VIT_06s0004g01790	CAAT-box	CAAAT	1051	5	+	Pisum sativum	common cis-acting element in promoter and enhancer regions
VIT_06s0004g01790	CAAT-box	CAAT	1054	4	-	Nicotiana glutinosa
VIT_06s0004g01790	CAAT-box	CAAAT	1069	5	+	Pisum sativum	common cis-acting element in promoter and enhancer regions
VIT_06s0004g01790	CAAT-box	CAAT	1214	4	+	Nicotiana glutinosa
VIT_06s0004g01790	CAAT-box	CAAT	1216	4	-	Nicotiana glutinosa
VIT_06s0004g01790	CAAT-box	CAAAT	1255	5	-	Pisum sativum	common cis-acting element in promoter and enhancer regions
VIT_06s0004g01790	CAAT-box	CAAAT	1319	5	-	Pisum sativum	common cis-acting element in promoter and enhancer regions
VIT_06s0004g01790	CAAT-box	CAAAT	1919	5	+	Pisum sativum	common cis-acting element in promoter and enhancer regions
VIT_06s0004g01790	CAAT-box	CAAT	2009	4	-	Nicotiana glutinosa
VIT_06s0004g01790	TATA	TATAAAAT	1574	8	+	Arabidopsis thaliana
VIT_06s0004g01790	AE-box	AGAAACTT	1602	8	+	Arabidopsis thaliana	part of a module for light response
VIT_06s0004g01790	GCN4_motif	TGAGTCA	1037	7	+	Oryza sativa	cis-regulatory element involved in endosperm expression
VIT_06s0004g01790	Box 4	ATTAAT	1349	6	-	Petroselinum crispum	part of a conserved DNA module involved in light responsiveness
VIT_06s0004g01790	ARE	AAACCA	755	6	+	Zea mays	cis-acting regulatory element essential for the anaerobic induction
VIT_06s0004g01790	ARE	AAACCA	1116	6	+	Zea mays	cis-acting regulatory element essential for the anaerobic induction
VIT_06s0004g01790	MBSI	TTTTTACGGTTA	859	11	+	Petunia hybrida	MYB binding site involved in flavonoid biosynthetic genes regulation
VIT_06s0004g01790	GATA-motif	AAGGATAAGG	800	9	-	Solanum tuberosum	part of a light responsive element
VIT_06s0004g01790	ERE	ATTTTAAA	607	8	+	Nicotiana glutinos
VIT_06s0004g01790	ERE	ATTTTAAA	1124	8	-	Nicotiana glutinos
VIT_06s0004g01790		motif_sequence	145	4	-	organism	short_function
VIT_06s0004g01790		motif_sequence	159	4	-	organism	short_function
VIT_06s0004g01790		motif_sequence	204	4	+	organism	short_function
VIT_06s0004g01790		motif_sequence	685	4	+	organism	short_function
VIT_06s0004g01790		motif_sequence	1046	4	+	organism	short_function
VIT_06s0004g01790		motif_sequence	1545	4	+	organism	short_function
VIT_06s0004g01790		motif_sequence	1561	4	-	organism	short_function
VIT_06s0004g01790	chs-CMA2a	TCACTTGA	327	8	+	Petroselinum crispum	part of a light responsive element
VIT_06s0004g01790	TATA-box	ATTATA	125	6	+	Brassica napus	core promoter element around -30 of transcription start
VIT_06s0004g01790	TATA-box	TATATAA	126	7	-	Arabidopsis thaliana	core promoter element around -30 of transcription start
VIT_06s0004g01790	TATA-box	TATATA	127	6	+	Arabidopsis thaliana	core promoter element around -30 of transcription start
VIT_06s0004g01790	TATA-box	ATATAT	128	6	+	Brassica napus	core promoter element around -30 of transcription start
VIT_06s0004g01790	TATA-box	TATATA	129	6	+	Arabidopsis thaliana	core promoter element around -30 of transcription start
VIT_06s0004g01790	TATA-box	ATATAA	130	6	+	Brassica oleracea	core promoter element around -30 of transcription start
VIT_06s0004g01790	TATA-box	TATA	131	4	+	Arabidopsis thaliana	core promoter element around -30 of transcription start
VIT_06s0004g01790	TATA-box	TATA	291	4	+	Arabidopsis thaliana	core promoter element around -30 of transcription start
VIT_06s0004g01790	TATA-box	ATTATA	338	6	+	Brassica napus	core promoter element around -30 of transcription start
VIT_06s0004g01790	TATA-box	TATAA	339	5	-	Arabidopsis thaliana	core promoter element around -30 of transcription start
VIT_06s0004g01790	TATA-box	TATA	340	4	+	Arabidopsis thaliana	core promoter element around -30 of transcription start
VIT_06s0004g01790	TATA-box	TATA	406	4	+	Arabidopsis thaliana	core promoter element around -30 of transcription start
VIT_06s0004g01790	TATA-box	TATA	510	4	+	Arabidopsis thaliana	core promoter element around -30 of transcription start
VIT_06s0004g01790	TATA-box	ATATAT	616	6	+	Brassica napus	core promoter element around -30 of transcription start
VIT_06s0004g01790	TATA-box	TATA	617	4	+	Arabidopsis thaliana	core promoter element around -30 of transcription start
VIT_06s0004g01790	TATA-box	TATA	668	4	+	Arabidopsis thaliana	core promoter element around -30 of transcription start
VIT_06s0004g01790	TATA-box	TATA	680	4	+	Arabidopsis thaliana	core promoter element around -30 of transcription start
VIT_06s0004g01790	TATA-box	TACAAAA	890	7	-	Oryza sativa	core promoter element around -30 of transcription start
VIT_06s0004g01790	TATA-box	ATATAA	1020	6	+	Brassica oleracea	core promoter element around -30 of transcription start
VIT_06s0004g01790	TATA-box	TATA	1021	4	-	Arabidopsis thaliana	core promoter element around -30 of transcription start
VIT_06s0004g01790	TATA-box	ATATAA	1085	6	+	Brassica oleracea	core promoter element around -30 of transcription start
VIT_06s0004g01790	TATA-box	TATA	1086	4	-	Arabidopsis thaliana	core promoter element around -30 of transcription start
VIT_06s0004g01790	TATA-box	TATAA	1573	5	-	Arabidopsis thaliana	core promoter element around -30 of transcription start
VIT_06s0004g01790	TATA-box	TATA	1574	4	-	Arabidopsis thaliana	core promoter element around -30 of transcription start
VIT_06s0004g01790	TATA-box	taTATAAAtc	1683	9	-	Arabidopsis thaliana	core promoter element around -30 of transcription start
VIT_06s0004g01790	TATA-box	TATAAAT	1684	7	-	Brassica juncea	core promoter element around -30 of transcription start
VIT_06s0004g01790	TATA-box	TATAAA	1685	6	-	Helianthus annuus	core promoter element around -30 of transcription start
VIT_06s0004g01790	TATA-box	TATATAA	1686	7	-	Arabidopsis thaliana	core promoter element around -30 of transcription start
VIT_06s0004g01790	TATA-box	TATATA	1687	6	-	Arabidopsis thaliana	core promoter element around -30 of transcription start
VIT_06s0004g01790	TATA-box	ATATAA	1688	6	+	Brassica oleracea	core promoter element around -30 of transcription start
VIT_06s0004g01790	TATA-box	TATA	1689	4	-	Arabidopsis thaliana	core promoter element around -30 of transcription start
VIT_06s0004g01790	TATA-box	taTATAAAg	1708	9	-	Lycopersicon esculentum	core promoter element around -30 of transcription start
VIT_06s0004g01790	TATA-box	TATAAA	1709	6	-	Helianthus annuus	core promoter element around -30 of transcription start
VIT_06s0004g01790	TATA-box	TATATAA	1710	7	-	Arabidopsis thaliana	core promoter element around -30 of transcription start
VIT_06s0004g01790	TATA-box	TATATA	1711	6	-	Arabidopsis thaliana	core promoter element around -30 of transcription start
VIT_06s0004g01790	TATA-box	ATATAA	1712	6	+	Brassica oleracea	core promoter element around -30 of transcription start
VIT_06s0004g01790	TATA-box	TATA	1713	4	-	Arabidopsis thaliana	core promoter element around -30 of transcription start
VIT_06s0004g01790	TATA-box	ATTATA	1810	6	+	Brassica napus	core promoter element around -30 of transcription start
VIT_06s0004g01790	TATA-box	TATATAA	1811	7	-	Arabidopsis thaliana	core promoter element around -30 of transcription start
VIT_06s0004g01790	TATA-box	TATATA	1812	6	-	Arabidopsis thaliana	core promoter element around -30 of transcription start
VIT_06s0004g01790	TATA-box	ATATAT	1813	6	-	Brassica napus	core promoter element around -30 of transcription start
VIT_06s0004g01790	TATA-box	TATATA	1814	6	-	Arabidopsis thaliana	core promoter element around -30 of transcription start
VIT_06s0004g01790	TATA-box	ATATAT	1815	6	-	Brassica napus	core promoter element around -30 of transcription start
VIT_06s0004g01790	TATA-box	TATA	1816	4	-	Arabidopsis thaliana	core promoter element around -30 of transcription start
VIT_06s0004g01790	TATA-box	TATTTAAA	1875	8	-	Arabidopsis thaliana	core promoter element around -30 of transcription start
VIT_06s0004g01790	TATA-box	TATAAAA	1896	7	-	Pisum sativum	core promoter element around -30 of transcription start
VIT_06s0004g01790	TATA-box	TATAAA	1897	6	-	Helianthus annuus	core promoter element around -30 of transcription start
VIT_06s0004g01790	TATA-box	TATAA	1898	5	-	Arabidopsis thaliana	core promoter element around -30 of transcription start
VIT_06s0004g01790	TATA-box	TATA	1899	4	-	Arabidopsis thaliana	core promoter element around -30 of transcription start
VIT_06s0004g01790	Unnamed__4	CTCC	639	4	+	Petroselinum hortense
VIT_06s0004g01790	MRE	AACCTAA	775	7	+	Petroselinum crispum	MYB binding site involved in light responsiveness
VIT_06s0004g01790	MRE	AACCTAA	785	7	+	Petroselinum crispum	MYB binding site involved in light responsiveness
VIT_06s0004g01790	AT-rich element	ATAGAAATCAA	1725	10	-	Glycine max	binding site of AT-rich DNA binding protein (ATBP-1)
VIT_06s0004g01790	Unnamed__2	AACCTAACCT	785	9	+	Petroselinum hortense
VIT_06s0004g01790	MYC	CATTTG	167	6	+	Arabidopsis thaliana
VIT_06s0004g01790	MYC	CATTTG	314	6	-	Arabidopsis thaliana
VIT_06s0004g01790	MYC	CAATTG	1214	6	-	Arabidopsis thaliana
VIT_06s0004g01790	MYC	CATTTG	1254	6	+	Arabidopsis thaliana
VIT_06s0004g01790	MYC	CATGTG	1262	6	-	Arabidopsis thaliana
VIT_06s0004g01790	MYC	CATGTG	1544	6	+	Arabidopsis thaliana
VIT_06s0004g01820	G-box	TACGTG	483	6	-	Arabidopsis thaliana	cis-acting regulatory element involved in light responsiveness
VIT_06s0004g01820	chs-CMA2a	TCACTTGA	1987	8	-	Petroselinum crispum	part of a light responsive element
VIT_06s0004g01820	AAGAA-motif	GAAAGAA	145	7	+	Avena sativa
VIT_06s0004g01820	AAGAA-motif	gGTAAAGAAA	156	9	-	Avena sativa
VIT_06s0004g01820	TATA-box	TATATA	188	6	+	Arabidopsis thaliana	core promoter element around -30 of transcription start
VIT_06s0004g01820	TATA-box	ATATAT	189	6	+	Brassica napus	core promoter element around -30 of transcription start
VIT_06s0004g01820	TATA-box	TATA	190	4	+	Arabidopsis thaliana	core promoter element around -30 of transcription start
VIT_06s0004g01820	TATA-box	TATA	238	4	+	Arabidopsis thaliana	core promoter element around -30 of transcription start
VIT_06s0004g01820	TATA-box	TATA	592	4	+	Arabidopsis thaliana	core promoter element around -30 of transcription start
VIT_06s0004g01820	TATA-box	TATAAAT	821	7	-	Brassica juncea	core promoter element around -30 of transcription start
VIT_06s0004g01820	TATA-box	TATAAA	822	6	-	Helianthus annuus	core promoter element around -30 of transcription start
VIT_06s0004g01820	TATA-box	TATAA	823	5	-	Arabidopsis thaliana	core promoter element around -30 of transcription start
VIT_06s0004g01820	TATA-box	TATA	824	4	+	Arabidopsis thaliana	core promoter element around -30 of transcription start
VIT_06s0004g01820	TATA-box	TATA	839	4	+	Arabidopsis thaliana	core promoter element around -30 of transcription start
VIT_06s0004g01820	TATA-box	ATATAA	894	6	+	Brassica oleracea	core promoter element around -30 of transcription start
VIT_06s0004g01820	TATA-box	TATA	895	4	+	Arabidopsis thaliana	core promoter element around -30 of transcription start
VIT_06s0004g01820	TATA-box	ATATAT	1106	6	-	Brassica napus	core promoter element around -30 of transcription start
VIT_06s0004g01820	TATA-box	TATA	1107	4	-	Arabidopsis thaliana	core promoter element around -30 of transcription start
VIT_06s0004g01820	TATA-box	TATAA	1121	5	-	Arabidopsis thaliana	core promoter element around -30 of transcription start
VIT_06s0004g01820	TATA-box	TATA	1122	4	-	Arabidopsis thaliana	core promoter element around -30 of transcription start
VIT_06s0004g01820	TATA-box	TATATA	1230	6	-	Arabidopsis thaliana	core promoter element around -30 of transcription start
VIT_06s0004g01820	TATA-box	TATA	1232	4	-	Arabidopsis thaliana	core promoter element around -30 of transcription start
VIT_06s0004g01820	TATA-box	ATTATA	1296	6	+	Brassica napus	core promoter element around -30 of transcription start
VIT_06s0004g01820	TATA-box	TATAA	1297	5	-	Arabidopsis thaliana	core promoter element around -30 of transcription start
VIT_06s0004g01820	TATA-box	TATA	1298	4	-	Arabidopsis thaliana	core promoter element around -30 of transcription start
VIT_06s0004g01820	TATA-box	TACATAAA	1326	8	+	Oryza sativa	core promoter element around -30 of transcription start
VIT_06s0004g01820	TATA-box	TATACA	1582	6	-	Helianthus annuus	core promoter element around -30 of transcription start
VIT_06s0004g01820	TATA-box	TATA	1584	4	-	Arabidopsis thaliana	core promoter element around -30 of transcription start
VIT_06s0004g01820	TATA-box	ccTATAAAaa	1867	9	+	Arabidopsis thaliana	core promoter element around -30 of transcription start
VIT_06s0004g01820	Unnamed__4	CTCC	23	4	-	Petroselinum hortense
VIT_06s0004g01820	Unnamed__4	CTCC	28	4	+	Petroselinum hortense
VIT_06s0004g01820	Unnamed__4	CTCC	31	4	+	Petroselinum hortense
VIT_06s0004g01820	Unnamed__4	CTCC	113	4	+	Petroselinum hortense
VIT_06s0004g01820	Unnamed__4	CTCC	180	4	+	Petroselinum hortense
VIT_06s0004g01820	Unnamed__4	CTCC	280	4	+	Petroselinum hortense
VIT_06s0004g01820	Unnamed__4	CTCC	388	4	+	Petroselinum hortense
VIT_06s0004g01820	Unnamed__4	CTCC	391	4	+	Petroselinum hortense
VIT_06s0004g01820	Unnamed__4	CTCC	412	4	-	Petroselinum hortense
VIT_06s0004g01820	Unnamed__4	CTCC	692	4	-	Petroselinum hortense
VIT_06s0004g01820	Unnamed__4	CTCC	780	4	-	Petroselinum hortense
VIT_06s0004g01820	Unnamed__4	CTCC	1377	4	-	Petroselinum hortense
VIT_06s0004g01820	Unnamed__4	CTCC	1453	4	-	Petroselinum hortense
VIT_06s0004g01820	Unnamed__4	CTCC	1563	4	-	Petroselinum hortense
VIT_06s0004g01820	Unnamed__4	CTCC	1742	4	-	Petroselinum hortense
VIT_06s0004g01820	Unnamed__4	CTCC	1755	4	-	Petroselinum hortense
VIT_06s0004g01820	Unnamed__4	CTCC	1762	4	-	Petroselinum hortense
VIT_06s0004g01820	Unnamed__4	CTCC	1885	4	-	Petroselinum hortense
VIT_06s0004g01820	Unnamed__4	CTCC	1973	4	-	Petroselinum hortense
VIT_06s0004g01820	Unnamed__4	CTCC	2005	4	-	Petroselinum hortense
VIT_06s0004g01820	MRE	AACCTAA	1136	7	-	Petroselinum crispum	MYB binding site involved in light responsiveness
VIT_06s0004g01820	MRE	AACCTAA	1601	7	-	Petroselinum crispum	MYB binding site involved in light responsiveness
VIT_06s0004g01820	Unnamed__2	AACCTAACCT	463	9	-	Petroselinum hortense
VIT_06s0004g01820	Unnamed__2	AACCTAACCT	1133	9	-	Petroselinum hortense
VIT_06s0004g01820	ABRE3a	TACGTG	483	6	-	Zea mays
VIT_06s0004g01820	MYC	CATTTG	320	6	+	Arabidopsis thaliana
VIT_06s0004g01820	MYC	CATTTG	1174	6	+	Arabidopsis thaliana
VIT_06s0004g01820	MYC	CATTTG	1578	6	-	Arabidopsis thaliana
VIT_06s0004g01820	LTR	CCGAAA	52	6	+	Hordeum vulgare	cis-acting element involved in low-temperature responsiveness
VIT_06s0004g01820	LTR	CCGAAA	344	6	-	Hordeum vulgare	cis-acting element involved in low-temperature responsiveness
VIT_06s0004g01820	LTR	CCGAAA	473	6	-	Hordeum vulgare	cis-acting element involved in low-temperature responsiveness
VIT_06s0004g01820	ARE	AAACCA	340	6	-	Zea mays	cis-acting regulatory element essential for the anaerobic induction
VIT_06s0004g01820	ARE	AAACCA	372	6	-	Zea mays	cis-acting regulatory element essential for the anaerobic induction
VIT_06s0004g01820	ARE	AAACCA	569	6	-	Zea mays	cis-acting regulatory element essential for the anaerobic induction
VIT_06s0004g01820	ARE	AAACCA	973	6	-	Zea mays	cis-acting regulatory element essential for the anaerobic induction
VIT_06s0004g01820	ARE	AAACCA	1255	6	-	Zea mays	cis-acting regulatory element essential for the anaerobic induction
VIT_06s0004g01820	Box 4	ATTAAT	1161	6	-	Petroselinum crispum	part of a conserved DNA module involved in light responsiveness
VIT_06s0004g01820	Box 4	ATTAAT	1952	6	-	Petroselinum crispum	part of a conserved DNA module involved in light responsiveness
VIT_06s0004g01820	GATA-motif	GATAGGA	1914	7	-	Arabidopsis thaliana	part of a light responsive element
VIT_06s0004g01820		motif_sequence	61	4	-	organism	short_function
VIT_06s0004g01820		motif_sequence	140	4	-	organism	short_function
VIT_06s0004g01820		motif_sequence	228	4	+	organism	short_function
VIT_06s0004g01820		motif_sequence	412	4	-	organism	short_function
VIT_06s0004g01820		motif_sequence	452	4	+	organism	short_function
VIT_06s0004g01820		motif_sequence	529	4	+	organism	short_function
VIT_06s0004g01820		motif_sequence	611	4	-	organism	short_function
VIT_06s0004g01820		motif_sequence	809	4	-	organism	short_function
VIT_06s0004g01820		motif_sequence	868	4	+	organism	short_function
VIT_06s0004g01820		motif_sequence	951	4	-	organism	short_function
VIT_06s0004g01820		motif_sequence	1511	4	+	organism	short_function
VIT_06s0004g01820		motif_sequence	1626	4	-	organism	short_function
VIT_06s0004g01820		motif_sequence	2005	4	-	organism	short_function
VIT_06s0004g01820	Myb	CAACTG	1099	6	-	Arabidopsis thaliana
VIT_06s0004g01820	STRE	AGGGG	182	5	-	Arabidopsis thaliana
VIT_06s0004g01820	STRE	AGGGG	297	5	+	Arabidopsis thaliana
VIT_06s0004g01820	CAAT-box	CAAT	98	4	-	Nicotiana glutinosa
VIT_06s0004g01820	CAAT-box	CAAT	304	4	+	Nicotiana glutinosa
VIT_06s0004g01820	CAAT-box	CAAAT	321	5	-	Pisum sativum	common cis-acting element in promoter and enhancer regions
VIT_06s0004g01820	CAAT-box	CAAT	351	4	-	Nicotiana glutinosa
VIT_06s0004g01820	CAAT-box	CCAAT	355	5	-	Arabidopsis thaliana	common cis-acting element in promoter and enhancer regions
VIT_06s0004g01820	CAAT-box	CAAT	363	4	-	Nicotiana glutinosa
VIT_06s0004g01820	CAAT-box	CAAAT	488	5	-	Pisum sativum	common cis-acting element in promoter and enhancer regions
VIT_06s0004g01820	CAAT-box	CAAT	758	4	-	Nicotiana glutinosa
VIT_06s0004g01820	CAAT-box	CAAT	785	4	-	Nicotiana glutinosa
VIT_06s0004g01820	CAAT-box	CAAT	819	4	+	Nicotiana glutinosa
VIT_06s0004g01820	CAAT-box	CAAT	908	4	-	Nicotiana glutinosa
VIT_06s0004g01820	CAAT-box	CAAT	984	4	-	Nicotiana glutinosa
VIT_06s0004g01820	CAAT-box	CAAT	1047	4	+	Nicotiana glutinosa
VIT_06s0004g01820	CAAT-box	CAAAT	1175	5	-	Pisum sativum	common cis-acting element in promoter and enhancer regions
VIT_06s0004g01820	CAAT-box	CAAT	1294	4	+	Nicotiana glutinosa
VIT_06s0004g01820	CAAT-box	CAAT	1410	4	-	Nicotiana glutinosa
VIT_06s0004g01820	CAAT-box	CCCAATTT	1418	8	+	Arabidopsis thaliana	common cis-acting element in promoter and enhancer regions
VIT_06s0004g01820	CAAT-box	CCAAT	1419	5	+	Arabidopsis thaliana	common cis-acting element in promoter and enhancer regions
VIT_06s0004g01820	CAAT-box	CAAT	1420	4	+	Nicotiana glutinosa
VIT_06s0004g01820	CAAT-box	CCCAATTT	1530	8	+	Arabidopsis thaliana	common cis-acting element in promoter and enhancer regions
VIT_06s0004g01820	CAAT-box	CCAAT	1531	5	+	Arabidopsis thaliana	common cis-acting element in promoter and enhancer regions
VIT_06s0004g01820	CAAT-box	CAAT	1532	4	+	Nicotiana glutinosa
VIT_06s0004g01820	CAAT-box	CAAAT	1578	5	+	Pisum sativum	common cis-acting element in promoter and enhancer regions
VIT_06s0004g01820	CAAT-box	CAAAT	1678	5	-	Pisum sativum	common cis-acting element in promoter and enhancer regions
VIT_06s0004g01820	CAAT-box	CAAAT	1687	5	+	Pisum sativum	common cis-acting element in promoter and enhancer regions
VIT_06s0004g01820	CAAT-box	CCAAT	1784	5	-	Arabidopsis thaliana	common cis-acting element in promoter and enhancer regions
VIT_06s0004g01820	CAAT-box	CAAT	1908	4	-	Nicotiana glutinosa
VIT_06s0004g01820	CAAT-box	CAAT	1920	4	+	Nicotiana glutinosa
VIT_06s0004g01820	CAAT-box	CAAT	1941	4	-	Nicotiana glutinosa
VIT_06s0004g01820	MYB	CAACCA	357	6	-	Arabidopsis thaliana
VIT_06s0004g01820	MYB	TAACCA	515	6	-	Arabidopsis thaliana
VIT_06s0004g01820	MYB	CAACCA	673	6	-	Arabidopsis thaliana
VIT_06s0004g01820	MYB	CAACCA	880	6	-	Arabidopsis thaliana
VIT_06s0004g01820	MYB	CAACCA	1060	6	-	Arabidopsis thaliana
VIT_06s0004g01820	MYB	CAACCA	1251	6	-	Arabidopsis thaliana
VIT_06s0004g01820	MYB	CAACCA	1314	6	-	Arabidopsis thaliana
VIT_06s0004g01820	MYB	TAACCA	1524	6	+	Arabidopsis thaliana
VIT_06s0004g01820	TC-rich repeats	GTTTTCTTAC	798	9	+	Nicotiana tabacum	cis-acting element involved in defense and stress responsiveness
VIT_06s0004g01820	ABRE4	CACGTA	483	6	+	Zea mays
VIT_06s0004g01820	ABRE	ACGTG	483	5	-	Arabidopsis thaliana	cis-acting element involved in the abscisic acid responsiveness
VIT_06s0004g01820	AACA_motif	TAACAAACTCCA	845	11	-	Oryza sativa	involved in endosperm-specific negative expression
VIT_06s0004g01820	TCT-motif	TCTTAC	802	6	+	Arabidopsis thaliana	part of a light responsive element
VIT_06s0004g01820	TCT-motif	TCTTAC	1404	6	+	Arabidopsis thaliana	part of a light responsive element
VIT_06s0004g01820	O2-site	GATGA(C/T)(A/G)TG(A/G)	1674	8	+	Zea mays	cis-acting regulatory element involved in zein metabolism regulation
VIT_06s0004g01820	Unnamed__1	CGTGG	103	5	-	Zea mays
VIT_06s0004g01820	MBS	CAACTG	1099	6	-	Arabidopsis thaliana	MYB binding site involved in drought-inducibility
VIT_06s0004g01820	WRE3	CCACCT	842	6	-	Pisum sativum
VIT_06s0004g01820	ATCT-motif	AATCTAATCC	974	9	-	Pisum sativum	part of a conserved DNA module involved in light responsiveness
VIT_06s0004g01820	MYB-like sequence	TAACCA	515	6	-	Arabidopsis thaliana
VIT_06s0004g01820	MYB-like sequence	TAACCA	1524	6	+	Arabidopsis thaliana
VIT_06s0004g01820	AT~TATA-box	TATATA	188	6	+	Arabidopsis thaliana
VIT_06s0004g01820	AT~TATA-box	TATATA	1230	6	-	Arabidopsis thaliana
VIT_08s0007g03530	TATA-box	ATATAT	397	6	+	Brassica napus	core promoter element around -30 of transcription start
VIT_08s0007g03530	TATA-box	TATATA	398	6	+	Arabidopsis thaliana	core promoter element around -30 of transcription start
VIT_08s0007g03530	TATA-box	TATA	400	4	+	Arabidopsis thaliana	core promoter element around -30 of transcription start
VIT_08s0007g03530	TATA-box	ATTATA	571	6	+	Brassica napus	core promoter element around -30 of transcription start
VIT_08s0007g03530	TATA-box	TATAA	572	5	-	Arabidopsis thaliana	core promoter element around -30 of transcription start
VIT_08s0007g03530	TATA-box	TATA	573	4	+	Arabidopsis thaliana	core promoter element around -30 of transcription start
VIT_08s0007g03530	TATA-box	TATTTAAA	691	8	-	Arabidopsis thaliana	core promoter element around -30 of transcription start
VIT_08s0007g03530	TATA-box	ATATAT	696	6	+	Brassica napus	core promoter element around -30 of transcription start
VIT_08s0007g03530	TATA-box	TATA	697	4	+	Arabidopsis thaliana	core promoter element around -30 of transcription start
VIT_08s0007g03530	TATA-box	TATAAAA	770	7	-	Pisum sativum	core promoter element around -30 of transcription start
VIT_08s0007g03530	TATA-box	TATAAA	771	6	-	Helianthus annuus	core promoter element around -30 of transcription start
VIT_08s0007g03530	TATA-box	TATAA	772	5	-	Arabidopsis thaliana	core promoter element around -30 of transcription start
VIT_08s0007g03530	TATA-box	TATA	773	4	+	Arabidopsis thaliana	core promoter element around -30 of transcription start
VIT_08s0007g03530	TATA-box	ccTATAAAaa	783	9	-	Arabidopsis thaliana	core promoter element around -30 of transcription start
VIT_08s0007g03530	TATA-box	TACAAAA	859	7	+	Oryza sativa	core promoter element around -30 of transcription start
VIT_08s0007g03530	TATA-box	TATTTAAA	964	8	+	Arabidopsis thaliana	core promoter element around -30 of transcription start
VIT_08s0007g03530	TATA-box	TATA	1022	4	-	Arabidopsis thaliana	core promoter element around -30 of transcription start
VIT_08s0007g03530	TATA-box	ATATAT	1028	6	-	Brassica napus	core promoter element around -30 of transcription start
VIT_08s0007g03530	TATA-box	TATATA	1029	6	-	Arabidopsis thaliana	core promoter element around -30 of transcription start
VIT_08s0007g03530	TATA-box	TATA	1031	4	-	Arabidopsis thaliana	core promoter element around -30 of transcription start
VIT_08s0007g03530	TATA-box	ATTATA	1116	6	+	Brassica napus	core promoter element around -30 of transcription start
VIT_08s0007g03530	TATA-box	TATAA	1117	5	-	Arabidopsis thaliana	core promoter element around -30 of transcription start
VIT_08s0007g03530	TATA-box	TATA	1118	4	-	Arabidopsis thaliana	core promoter element around -30 of transcription start
VIT_08s0007g03530	TATA-box	TATA	1286	4	-	Arabidopsis thaliana	core promoter element around -30 of transcription start
VIT_08s0007g03530	TATA-box	ATTATA	1450	6	+	Brassica napus	core promoter element around -30 of transcription start
VIT_08s0007g03530	TATA-box	TATAA	1451	5	-	Arabidopsis thaliana	core promoter element around -30 of transcription start
VIT_08s0007g03530	TATA-box	TATA	1452	4	-	Arabidopsis thaliana	core promoter element around -30 of transcription start
VIT_08s0007g03530	TATA-box	TATA	1557	4	-	Arabidopsis thaliana	core promoter element around -30 of transcription start
VIT_08s0007g03530	TATA-box	TATA	1754	4	-	Arabidopsis thaliana	core promoter element around -30 of transcription start
VIT_08s0007g03530	AAGAA-motif	gGTAAAGAAA	1154	9	+	Avena sativa
VIT_08s0007g03530	AAGAA-motif	GAAAGAA	1685	7	-	Avena sativa
VIT_08s0007g03530	G-box	GCCACGTGGA	19	9	-	Arabidopsis thaliana	cis-acting regulatory element involved in light responsiveness
VIT_08s0007g03530	G-box	CACGTC	157	6	-	Zea mays	cis-acting regulatory element involved in light responsiveness
VIT_08s0007g03530	G-box	GCCACGTGGA	1313	10	-	Arabidopsis thaliana	cis-acting regulatory element involved in light responsiveness
VIT_08s0007g03530	G-box	CACGTG	1315	6	-	Arabidopsis thaliana	cis-acting regulatory element involved in light responsiveness
VIT_08s0007g03530	G-box	TACGTG	1866	6	+	Arabidopsis thaliana	cis-acting regulatory element involved in light responsiveness
VIT_08s0007g03530	CGTCA-motif	CGTCA	66	5	+	Hordeum vulgare	cis-acting regulatory element involved in the MeJA-responsiveness
VIT_08s0007g03530	CGTCA-motif	CGTCA	156	5	-	Hordeum vulgare	cis-acting regulatory element involved in the MeJA-responsiveness
VIT_08s0007g03530	CGTCA-motif	CGTCA	354	5	+	Hordeum vulgare	cis-acting regulatory element involved in the MeJA-responsiveness
VIT_08s0007g03530	CGTCA-motif	CGTCA	611	5	+	Hordeum vulgare	cis-acting regulatory element involved in the MeJA-responsiveness
VIT_08s0007g03530	CGTCA-motif	CGTCA	1063	5	-	Hordeum vulgare	cis-acting regulatory element involved in the MeJA-responsiveness
VIT_08s0007g03530	CGTCA-motif	CGTCA	1732	5	-	Hordeum vulgare	cis-acting regulatory element involved in the MeJA-responsiveness
VIT_08s0007g03530	TCCC-motif	TCTCCCT	828	7	-	Spinacia oleracea	part of a light responsive element
VIT_08s0007g03530	TCCC-motif	TCTCCCT	1523	7	+	Spinacia oleracea	part of a light responsive element
VIT_08s0007g03530	TGA-element	AACGAC	1380	6	-	Brassica oleracea	auxin-responsive element
VIT_08s0007g03530	Unnamed__4	CTCC	306	4	-	Petroselinum hortense
VIT_08s0007g03530	Unnamed__4	CTCC	497	4	+	Petroselinum hortense
VIT_08s0007g03530	Unnamed__4	CTCC	830	4	-	Petroselinum hortense
VIT_08s0007g03530	Unnamed__4	CTCC	1215	4	-	Petroselinum hortense
VIT_08s0007g03530	Unnamed__4	CTCC	1265	4	-	Petroselinum hortense
VIT_08s0007g03530	Unnamed__4	CTCC	1340	4	-	Petroselinum hortense
VIT_08s0007g03530	Unnamed__4	CTCC	1349	4	-	Petroselinum hortense
VIT_08s0007g03530	Unnamed__4	CTCC	1391	4	-	Petroselinum hortense
VIT_08s0007g03530	Unnamed__4	CTCC	1409	4	+	Petroselinum hortense
VIT_08s0007g03530	Unnamed__4	CTCC	1412	4	+	Petroselinum hortense
VIT_08s0007g03530	Unnamed__4	CTCC	1509	4	+	Petroselinum hortense
VIT_08s0007g03530	Unnamed__4	CTCC	1524	4	+	Petroselinum hortense
VIT_08s0007g03530	Unnamed__4	CTCC	1744	4	-	Petroselinum hortense
VIT_08s0007g03530	MYC	CATTTG	93	6	-	Arabidopsis thaliana
VIT_08s0007g03530	MYC	CATTTG	1475	6	+	Arabidopsis thaliana
VIT_08s0007g03530	ABRE3a	TACGTG	1866	6	+	Zea mays
VIT_08s0007g03530	box S	AGCCACC	1003	7	-	Arabidopsis thaliana
VIT_08s0007g03530	box S	AGCCACC	1240	7	+	Arabidopsis thaliana
VIT_08s0007g03530	ABRE2	CCACGTGG	1314	8	-	Zea mays
VIT_08s0007g03530	Box II	CCACGTGGC	1314	9	+	Petroselinum crispum	part of a light responsive element
VIT_08s0007g03530	Box 4	ATTAAT	274	6	+	Petroselinum crispum	part of a conserved DNA module involved in light responsiveness
VIT_08s0007g03530	Box 4	ATTAAT	592	6	+	Petroselinum crispum	part of a conserved DNA module involved in light responsiveness
VIT_08s0007g03530	Box 4	ATTAAT	727	6	+	Petroselinum crispum	part of a conserved DNA module involved in light responsiveness
VIT_08s0007g03530	ARE	AAACCA	382	6	-	Zea mays	cis-acting regulatory element essential for the anaerobic induction
VIT_08s0007g03530	ARE	AAACCA	1125	6	-	Zea mays	cis-acting regulatory element essential for the anaerobic induction
VIT_08s0007g03530	ARE	AAACCA	1767	6	+	Zea mays	cis-acting regulatory element essential for the anaerobic induction
VIT_08s0007g03530	GATA-motif	AAGATAAGATT	719	10	+	Arabidopsis thaliana	part of a light responsive element
VIT_08s0007g03530	GATA-motif	GATAGGA	1261	7	+	Arabidopsis thaliana	part of a light responsive element
VIT_08s0007g03530	G-Box	CACGTT	28	6	+	Pisum sativum	cis-acting regulatory element involved in light responsiveness
VIT_08s0007g03530	G-Box	CACGTT	177	6	+	Pisum sativum	cis-acting regulatory element involved in light responsiveness
VIT_08s0007g03530	G-Box	TCCACATGGCA	1313	10	+	Triticum aestivum	cis-acting regulatory element involved in light responsiveness
VIT_08s0007g03530	G-Box	CACGTG	1315	6	-	Pisum sativum	cis-acting regulatory element involved in light responsiveness
VIT_08s0007g03530	Myb	CAACTG	42	6	+	Arabidopsis thaliana
VIT_08s0007g03530		motif_sequence	446	4	+	organism	short_function
VIT_08s0007g03530		motif_sequence	588	4	-	organism	short_function
VIT_08s0007g03530		motif_sequence	606	4	+	organism	short_function
VIT_08s0007g03530		motif_sequence	1074	4	-	organism	short_function
VIT_08s0007g03530		motif_sequence	1080	4	-	organism	short_function
VIT_08s0007g03530		motif_sequence	1321	4	-	organism	short_function
VIT_08s0007g03530		motif_sequence	1361	4	-	organism	short_function
VIT_08s0007g03530		motif_sequence	1419	4	+	organism	short_function
VIT_08s0007g03530		motif_sequence	1522	4	+	organism	short_function
VIT_08s0007g03530		motif_sequence	1540	4	+	organism	short_function
VIT_08s0007g03530		motif_sequence	1612	4	+	organism	short_function
VIT_08s0007g03530		motif_sequence	1761	4	+	organism	short_function
VIT_08s0007g03530		motif_sequence	1927	4	-	organism	short_function
VIT_08s0007g03530		motif_sequence	1959	4	+	organism	short_function
VIT_08s0007g03530	HD-Zip 1	CAAT(A/T)ATTG	819	8.5	+	Arabidopsis thaliana	element involved in differentiation of the palisade mesophyll cells
VIT_08s0007g03530	STRE	AGGGG	193	5	-	Arabidopsis thaliana
VIT_08s0007g03530	STRE	AGGGG	954	5	+	Arabidopsis thaliana
VIT_08s0007g03530	STRE	AGGGG	1337	5	+	Arabidopsis thaliana
VIT_08s0007g03530	STRE	AGGGG	1351	5	+	Arabidopsis thaliana
VIT_08s0007g03530	STRE	AGGGG	1858	5	+	Arabidopsis thaliana
VIT_08s0007g03530	MYB	CAACAG	1941	6	-	Arabidopsis thaliana
VIT_08s0007g03530	CAAT-box	CCAAT	76	5	+	Arabidopsis thaliana	common cis-acting element in promoter and enhancer regions
VIT_08s0007g03530	CAAT-box	CAAT	77	4	+	Nicotiana glutinosa
VIT_08s0007g03530	CAAT-box	CAAAT	93	5	+	Pisum sativum	common cis-acting element in promoter and enhancer regions
VIT_08s0007g03530	CAAT-box	CAAT	107	4	+	Nicotiana glutinosa
VIT_08s0007g03530	CAAT-box	CAAT	126	4	+	Nicotiana glutinosa
VIT_08s0007g03530	CAAT-box	CCAAT	134	5	-	Arabidopsis thaliana	common cis-acting element in promoter and enhancer regions
VIT_08s0007g03530	CAAT-box	CCAAT	147	5	-	Arabidopsis thaliana	common cis-acting element in promoter and enhancer regions
VIT_08s0007g03530	CAAT-box	CAAT	294	4	+	Nicotiana glutinosa
VIT_08s0007g03530	CAAT-box	CCAAT	303	5	-	Arabidopsis thaliana	common cis-acting element in promoter and enhancer regions
VIT_08s0007g03530	CAAT-box	CAAT	414	4	+	Nicotiana glutinosa
VIT_08s0007g03530	CAAT-box	CCAAT	430	5	-	Arabidopsis thaliana	common cis-acting element in promoter and enhancer regions
VIT_08s0007g03530	CAAT-box	CCAAT	484	5	+	Arabidopsis thaliana	common cis-acting element in promoter and enhancer regions
VIT_08s0007g03530	CAAT-box	CAAT	485	4	+	Nicotiana glutinosa
VIT_08s0007g03530	CAAT-box	CCAAT	500	5	+	Arabidopsis thaliana	common cis-acting element in promoter and enhancer regions
VIT_08s0007g03530	CAAT-box	CAAT	501	4	+	Nicotiana glutinosa
VIT_08s0007g03530	CAAT-box	CAAT	506	4	+	Nicotiana glutinosa
VIT_08s0007g03530	CAAT-box	CAAAT	536	5	-	Pisum sativum	common cis-acting element in promoter and enhancer regions
VIT_08s0007g03530	CAAT-box	CAAT	604	4	+	Nicotiana glutinosa
VIT_08s0007g03530	CAAT-box	CAAAT	653	5	-	Pisum sativum	common cis-acting element in promoter and enhancer regions
VIT_08s0007g03530	CAAT-box	CCAAT	740	5	-	Arabidopsis thaliana	common cis-acting element in promoter and enhancer regions
VIT_08s0007g03530	CAAT-box	CCAAT	765	5	+	Arabidopsis thaliana	common cis-acting element in promoter and enhancer regions
VIT_08s0007g03530	CAAT-box	CAAT	766	4	+	Nicotiana glutinosa
VIT_08s0007g03530	CAAT-box	CAAT	819	4	+	Nicotiana glutinosa
VIT_08s0007g03530	CAAT-box	CAAT	824	4	-	Nicotiana glutinosa
VIT_08s0007g03530	CAAT-box	CAAT	917	4	-	Nicotiana glutinosa
VIT_08s0007g03530	CAAT-box	CAAT	943	4	-	Nicotiana glutinosa
VIT_08s0007g03530	CAAT-box	CCAAT	977	5	+	Arabidopsis thaliana	common cis-acting element in promoter and enhancer regions
VIT_08s0007g03530	CAAT-box	CAAT	978	4	+	Nicotiana glutinosa
VIT_08s0007g03530	CAAT-box	CCAAT	986	5	+	Arabidopsis thaliana	common cis-acting element in promoter and enhancer regions
VIT_08s0007g03530	CAAT-box	CAAT	987	4	+	Nicotiana glutinosa
VIT_08s0007g03530	CAAT-box	CCAAT	1070	5	-	Arabidopsis thaliana	common cis-acting element in promoter and enhancer regions
VIT_08s0007g03530	CAAT-box	CAAT	1209	4	-	Nicotiana glutinosa
VIT_08s0007g03530	CAAT-box	CAAT	1299	4	+	Nicotiana glutinosa
VIT_08s0007g03530	CAAT-box	CAAAT	1463	5	-	Pisum sativum	common cis-acting element in promoter and enhancer regions
VIT_08s0007g03530	CAAT-box	CAAAT	1476	5	-	Pisum sativum	common cis-acting element in promoter and enhancer regions
VIT_08s0007g03530	CAAT-box	CCCAATTT	1512	8	+	Arabidopsis thaliana	common cis-acting element in promoter and enhancer regions
VIT_08s0007g03530	CAAT-box	CCAAT	1513	5	+	Arabidopsis thaliana	common cis-acting element in promoter and enhancer regions
VIT_08s0007g03530	CAAT-box	CAAT	1514	4	+	Nicotiana glutinosa
VIT_08s0007g03530	CAAT-box	CAAT	1644	4	+	Nicotiana glutinosa
VIT_08s0007g03530	CAAT-box	CAAT	1718	4	-	Nicotiana glutinosa
VIT_08s0007g03530	CAAT-box	CAAAT	1802	5	-	Pisum sativum	common cis-acting element in promoter and enhancer regions
VIT_08s0007g03530	CAAT-box	CAAT	1817	4	-	Nicotiana glutinosa
VIT_08s0007g03530	CAAT-box	CAAT	1829	4	-	Nicotiana glutinosa
VIT_08s0007g03530	CAAT-box	CAAT	1985	4	+	Nicotiana glutinosa
VIT_08s0007g03530	ABRE4	CACGTA	1866	6	-	Zea mays
VIT_08s0007g03530	ABRE	GCCGCGTGGC	19	9	+	Oryza sativa	cis-acting element involved in the abscisic acid responsiveness
VIT_08s0007g03530	ABRE	ACGTG	28	5	-	Arabidopsis thaliana	cis-acting element involved in the abscisic acid responsiveness
VIT_08s0007g03530	ABRE	ACGTG	158	5	+	Arabidopsis thaliana	cis-acting element involved in the abscisic acid responsiveness
VIT_08s0007g03530	ABRE	ACGTG	177	5	-	Arabidopsis thaliana	cis-acting element involved in the abscisic acid responsiveness
VIT_08s0007g03530	ABRE	CACGTG	1315	6	-	Arabidopsis thaliana	cis-acting element involved in the abscisic acid responsiveness
VIT_08s0007g03530	ABRE	ACGTG	1316	5	+	Arabidopsis thaliana	cis-acting element involved in the abscisic acid responsiveness
VIT_08s0007g03530	ABRE	ACGTG	1867	5	+	Arabidopsis thaliana	cis-acting element involved in the abscisic acid responsiveness
VIT_08s0007g03530	TGACG-motif	TGACG	66	5	-	Hordeum vulgare	cis-acting regulatory element involved in the MeJA-responsiveness
VIT_08s0007g03530	TGACG-motif	TGACG	156	5	+	Hordeum vulgare	cis-acting regulatory element involved in the MeJA-responsiveness
VIT_08s0007g03530	TGACG-motif	TGACG	354	5	-	Hordeum vulgare	cis-acting regulatory element involved in the MeJA-responsiveness
VIT_08s0007g03530	TGACG-motif	TGACG	611	5	-	Hordeum vulgare	cis-acting regulatory element involved in the MeJA-responsiveness
VIT_08s0007g03530	TGACG-motif	TGACG	1063	5	+	Hordeum vulgare	cis-acting regulatory element involved in the MeJA-responsiveness
VIT_08s0007g03530	TGACG-motif	TGACG	1732	5	+	Hordeum vulgare	cis-acting regulatory element involved in the MeJA-responsiveness
VIT_08s0007g03530	W box	TTGACC	189	6	+	Arabidopsis thaliana
VIT_08s0007g03530	TC-rich repeats	GTTTTCTTAC	1127	9	+	Nicotiana tabacum	cis-acting element involved in defense and stress responsiveness
VIT_08s0007g03530	as-1	TGACG	66	5	-	Arabidopsis thaliana
VIT_08s0007g03530	as-1	TGACG	156	5	+	Arabidopsis thaliana
VIT_08s0007g03530	as-1	TGACG	354	5	-	Arabidopsis thaliana
VIT_08s0007g03530	as-1	TGACG	611	5	-	Arabidopsis thaliana
VIT_08s0007g03530	as-1	TGACG	1063	5	+	Arabidopsis thaliana
VIT_08s0007g03530	as-1	TGACG	1732	5	+	Arabidopsis thaliana
VIT_08s0007g03530	P-box	CCTTTTG	377	7	+	Oryza sativa	gibberellin-responsive element
VIT_08s0007g03530	P-box	CCTTTTG	659	7	+	Oryza sativa	gibberellin-responsive element
VIT_08s0007g03530	ACE	CTAACGTATT	1256	9	-	Petroselinum crispum	cis-acting element involved in light responsiveness
VIT_08s0007g03530	Unnamed__1	CGTGG	23	5	+	Zea mays
VIT_08s0007g03530	Unnamed__1	CGTGG	176	5	-	Zea mays
VIT_08s0007g03530	Unnamed__1	CGTGG	210	5	+	Zea mays
VIT_08s0007g03530	Unnamed__1	GCCACGTGGC	1313	9	-	Petunia sp.
VIT_08s0007g03530	Unnamed__1	CGTGG	1314	5	-	Zea mays
VIT_08s0007g03530	Unnamed__1	CGTGG	1317	5	+	Zea mays
VIT_08s0007g03530	Unnamed__1	CGTGG	1374	5	+	Zea mays
VIT_08s0007g03530	Myb-binding site	CAACAG	1941	6	-	Nicotiana tabacum
VIT_08s0007g03530	O2-site	GTTGACGTGA	154	9	+	Zea mays	cis-acting regulatory element involved in zein metabolism regulation
VIT_08s0007g03530	AT~TATA-box	TATATA	398	6	+	Arabidopsis thaliana
VIT_08s0007g03530	AT~TATA-box	TATATA	1029	6	-	Arabidopsis thaliana
VIT_08s0007g03530	CAT-box	GCCACT	906	6	+	Arabidopsis thaliana	cis-acting regulatory element related to meristem expression
VIT_08s0007g03530	NON-box	AGATCGACG	1929	9	+	Arabidopsis thaliana	cis-acting regulatory element related to meristem specific activation
VIT_08s0007g03530	Myc	TCTCTTA	236	7	-	Arabidopsis thaliana
VIT_08s0007g03530	MBS	CAACTG	42	6	+	Arabidopsis thaliana	MYB binding site involved in drought-inducibility
VIT_08s0007g03530	AAAC-motif	CAATCAAAACCT	1821	11	-	Spinacia oleracea	light responsive element
VIT_08s0007g03530	WRE3	CCACCT	1242	6	+	Pisum sativum
VIT_08s0007g07950	AuxRR-core	GGTCCAT	1508	7	-	Nicotiana tabacum	cis-acting regulatory element involved in auxin responsiveness
VIT_08s0007g07950	MYB	TAACCA	923	6	+	Arabidopsis thaliana
VIT_08s0007g07950	MYB	TAACCA	1226	6	-	Arabidopsis thaliana
VIT_08s0007g07950	TATA	TATAAAAT	1790	8	+	Arabidopsis thaliana
VIT_08s0007g07950	TATA	TATAAAAT	1970	8	-	Arabidopsis thaliana
VIT_08s0007g07950	CAAT-box	CAAT	46	4	+	Nicotiana glutinosa
VIT_08s0007g07950	CAAT-box	CAAAT	391	5	-	Pisum sativum	common cis-acting element in promoter and enhancer regions
VIT_08s0007g07950	CAAT-box	CAAAT	408	5	-	Pisum sativum	common cis-acting element in promoter and enhancer regions
VIT_08s0007g07950	CAAT-box	CAAAT	468	5	+	Pisum sativum	common cis-acting element in promoter and enhancer regions
VIT_08s0007g07950	CAAT-box	CAAT	513	4	+	Nicotiana glutinosa
VIT_08s0007g07950	CAAT-box	CAAT	540	4	+	Nicotiana glutinosa
VIT_08s0007g07950	CAAT-box	CAAT	542	4	-	Nicotiana glutinosa
VIT_08s0007g07950	CAAT-box	TGCCAAC	608	7	-	Petunia hybrida	common cis-acting element in promoter and enhancer regions
VIT_08s0007g07950	CAAT-box	CAAT	748	4	+	Nicotiana glutinosa
VIT_08s0007g07950	CAAT-box	CAAAT	776	5	+	Pisum sativum	common cis-acting element in promoter and enhancer regions
VIT_08s0007g07950	CAAT-box	CAAAT	787	5	+	Pisum sativum	common cis-acting element in promoter and enhancer regions
VIT_08s0007g07950	CAAT-box	CAAAT	804	5	-	Pisum sativum	common cis-acting element in promoter and enhancer regions
VIT_08s0007g07950	CAAT-box	CAAT	849	4	-	Nicotiana glutinosa
VIT_08s0007g07950	CAAT-box	CAAT	868	4	-	Nicotiana glutinosa
VIT_08s0007g07950	CAAT-box	CCAAT	926	5	+	Arabidopsis thaliana	common cis-acting element in promoter and enhancer regions
VIT_08s0007g07950	CAAT-box	CAAT	927	4	+	Nicotiana glutinosa
VIT_08s0007g07950	CAAT-box	CAAT	1103	4	+	Nicotiana glutinosa
VIT_08s0007g07950	CAAT-box	CAAAT	1161	5	+	Pisum sativum	common cis-acting element in promoter and enhancer regions
VIT_08s0007g07950	CAAT-box	CAAT	1234	4	-	Nicotiana glutinosa
VIT_08s0007g07950	CAAT-box	CAAT	1305	4	+	Nicotiana glutinosa
VIT_08s0007g07950	CAAT-box	CAAT	1344	4	-	Nicotiana glutinosa
VIT_08s0007g07950	CAAT-box	CAAAT	1352	5	+	Pisum sativum	common cis-acting element in promoter and enhancer regions
VIT_08s0007g07950	CAAT-box	CAAT	1398	4	-	Nicotiana glutinosa
VIT_08s0007g07950	CAAT-box	CAAAT	1437	5	-	Pisum sativum	common cis-acting element in promoter and enhancer regions
VIT_08s0007g07950	CAAT-box	CAAAT	1451	5	-	Pisum sativum	common cis-acting element in promoter and enhancer regions
VIT_08s0007g07950	CAAT-box	CCAAT	1489	5	-	Arabidopsis thaliana	common cis-acting element in promoter and enhancer regions
VIT_08s0007g07950	CAAT-box	TGCCAAC	1599	7	-	Petunia hybrida	common cis-acting element in promoter and enhancer regions
VIT_08s0007g07950	CAAT-box	CAAT	1634	4	+	Nicotiana glutinosa
VIT_08s0007g07950	CAAT-box	CAAT	1652	4	-	Nicotiana glutinosa
VIT_08s0007g07950	CAAT-box	CAAT	1685	4	-	Nicotiana glutinosa
VIT_08s0007g07950	CAAT-box	CAAT	1721	4	-	Nicotiana glutinosa
VIT_08s0007g07950	CAAT-box	CAAT	1761	4	-	Nicotiana glutinosa
VIT_08s0007g07950	CAAT-box	CAAAT	1777	5	-	Pisum sativum	common cis-acting element in promoter and enhancer regions
VIT_08s0007g07950	CAAT-box	CAAAT	1953	5	-	Pisum sativum	common cis-acting element in promoter and enhancer regions
VIT_08s0007g07950	WUN-motif	AAATTTCTT	788	9	+	Nicotiana glutinosa
VIT_08s0007g07950	STRE	AGGGG	673	5	-	Arabidopsis thaliana
VIT_08s0007g07950	STRE	AGGGG	689	5	-	Arabidopsis thaliana
VIT_08s0007g07950	STRE	AGGGG	1410	5	+	Arabidopsis thaliana
VIT_08s0007g07950	TGACG-motif	TGACG	1459	5	+	Hordeum vulgare	cis-acting regulatory element involved in the MeJA-responsiveness
VIT_08s0007g07950	O2-site	GATGATGTGG	1326	9	+	Zea mays	cis-acting regulatory element involved in zein metabolism regulation
VIT_08s0007g07950	as-1	TGACG	1459	5	+	Arabidopsis thaliana
VIT_08s0007g07950	RY-element	CATGCATG	1926	8	-	Helianthus annuus	cis-acting regulatory element involved in seed-specific regulation
VIT_08s0007g07950	AT~TATA-box	TATATA	61	6	+	Arabidopsis thaliana
VIT_08s0007g07950	AT~TATA-box	TATATA	63	6	+	Arabidopsis thaliana
VIT_08s0007g07950	AT~TATA-box	TATATA	65	6	+	Arabidopsis thaliana
VIT_08s0007g07950	AT~TATA-box	TATATA	67	6	+	Arabidopsis thaliana
VIT_08s0007g07950	AT~TATA-box	TATATA	69	6	+	Arabidopsis thaliana
VIT_08s0007g07950	AT~TATA-box	TATATA	71	6	+	Arabidopsis thaliana
VIT_08s0007g07950	AT~TATA-box	TATATA	73	6	+	Arabidopsis thaliana
VIT_08s0007g07950	AT~TATA-box	TATATA	75	6	+	Arabidopsis thaliana
VIT_08s0007g07950	AT~TATA-box	TATATA	182	6	+	Arabidopsis thaliana
VIT_08s0007g07950	AT~TATA-box	TATATA	184	6	+	Arabidopsis thaliana
VIT_08s0007g07950	AT~TATA-box	TATATA	186	6	+	Arabidopsis thaliana
VIT_08s0007g07950	AT~TATA-box	TATATA	489	6	+	Arabidopsis thaliana
VIT_08s0007g07950	AT~TATA-box	TATATAAA	728	8	-	Arabidopsis thaliana
VIT_08s0007g07950	AT~TATA-box	TATATA	730	6	+	Arabidopsis thaliana
VIT_08s0007g07950	AT~TATA-box	TATATAAA	1037	8	-	Arabidopsis thaliana
VIT_08s0007g07950	AT~TATA-box	TATATA	1039	6	-	Arabidopsis thaliana
VIT_08s0007g07950	AT~TATA-box	TATATA	1253	6	-	Arabidopsis thaliana
VIT_08s0007g07950	AT~TATA-box	TATATA	1255	6	-	Arabidopsis thaliana
VIT_08s0007g07950	AT~TATA-box	TATATAAA	1561	8	-	Arabidopsis thaliana
VIT_08s0007g07950	AT~TATA-box	TATATA	1563	6	-	Arabidopsis thaliana
VIT_08s0007g07950	MYB-like sequence	TAACCA	923	6	+	Arabidopsis thaliana
VIT_08s0007g07950	MYB-like sequence	TAACCA	1226	6	-	Arabidopsis thaliana
VIT_08s0007g07950	CARE	CAACTCAC	1890	8	-	Oryza sativa
VIT_08s0007g07950	I-box	gGATAAGGTG	1803	9	-	Zea mays	part of a light responsive element
VIT_08s0007g07950	TCCC-motif	TCTCCCT	555	7	-	Spinacia oleracea	part of a light responsive element
VIT_08s0007g07950	Unnamed__4	CTCC	109	4	+	Petroselinum hortense
VIT_08s0007g07950	Unnamed__4	CTCC	153	4	-	Petroselinum hortense
VIT_08s0007g07950	Unnamed__4	CTCC	465	4	+	Petroselinum hortense
VIT_08s0007g07950	Unnamed__4	CTCC	557	4	-	Petroselinum hortense
VIT_08s0007g07950	Unnamed__4	CTCC	696	4	+	Petroselinum hortense
VIT_08s0007g07950	Unnamed__4	CTCC	703	4	+	Petroselinum hortense
VIT_08s0007g07950	Unnamed__4	CTCC	722	4	+	Petroselinum hortense
VIT_08s0007g07950	Unnamed__4	CTCC	743	4	+	Petroselinum hortense
VIT_08s0007g07950	Unnamed__4	CTCC	971	4	+	Petroselinum hortense
VIT_08s0007g07950	Unnamed__4	CTCC	1728	4	-	Petroselinum hortense
VIT_08s0007g07950	Unnamed__4	CTCC	2006	4	-	Petroselinum hortense
VIT_08s0007g07950	CGTCA-motif	CGTCA	1459	5	-	Hordeum vulgare	cis-acting regulatory element involved in the MeJA-responsiveness
VIT_08s0007g07950	MRE	AACCTAA	751	7	-	Petroselinum crispum	MYB binding site involved in light responsiveness
VIT_08s0007g07950	MRE	AACCTAA	919	7	+	Petroselinum crispum	MYB binding site involved in light responsiveness
VIT_08s0007g07950	AT-rich element	ATAGAAATCAA	1442	10	-	Glycine max	binding site of AT-rich DNA binding protein (ATBP-1)
VIT_08s0007g07950	TATA-box	TATATTTATATTT	58	12	-	Avena sativa	core promoter element around -30 of transcription start
VIT_08s0007g07950	TATA-box	ATATAT	60	6	+	Brassica napus	core promoter element around -30 of transcription start
VIT_08s0007g07950	TATA-box	TATATA	61	6	+	Arabidopsis thaliana	core promoter element around -30 of transcription start
VIT_08s0007g07950	TATA-box	ATATAT	62	6	+	Brassica napus	core promoter element around -30 of transcription start
VIT_08s0007g07950	TATA-box	TATATA	63	6	+	Arabidopsis thaliana	core promoter element around -30 of transcription start
VIT_08s0007g07950	TATA-box	ATATAT	64	6	+	Brassica napus	core promoter element around -30 of transcription start
VIT_08s0007g07950	TATA-box	TATATA	65	6	+	Arabidopsis thaliana	core promoter element around -30 of transcription start
VIT_08s0007g07950	TATA-box	ATATAT	66	6	+	Brassica napus	core promoter element around -30 of transcription start
VIT_08s0007g07950	TATA-box	TATATA	67	6	+	Arabidopsis thaliana	core promoter element around -30 of transcription start
VIT_08s0007g07950	TATA-box	ATATAT	68	6	+	Brassica napus	core promoter element around -30 of transcription start
VIT_08s0007g07950	TATA-box	TATATA	69	6	+	Arabidopsis thaliana	core promoter element around -30 of transcription start
VIT_08s0007g07950	TATA-box	ATATAT	70	6	+	Brassica napus	core promoter element around -30 of transcription start
VIT_08s0007g07950	TATA-box	TATATA	71	6	+	Arabidopsis thaliana	core promoter element around -30 of transcription start
VIT_08s0007g07950	TATA-box	ATATAT	72	6	+	Brassica napus	core promoter element around -30 of transcription start
VIT_08s0007g07950	TATA-box	TATATA	73	6	+	Arabidopsis thaliana	core promoter element around -30 of transcription start
VIT_08s0007g07950	TATA-box	ATATAT	74	6	+	Brassica napus	core promoter element around -30 of transcription start
VIT_08s0007g07950	TATA-box	TATATA	75	6	+	Arabidopsis thaliana	core promoter element around -30 of transcription start
VIT_08s0007g07950	TATA-box	ATATAA	76	6	+	Brassica oleracea	core promoter element around -30 of transcription start
VIT_08s0007g07950	TATA-box	TATA	77	4	+	Arabidopsis thaliana	core promoter element around -30 of transcription start
VIT_08s0007g07950	TATA-box	ATTATA	114	6	+	Brassica napus	core promoter element around -30 of transcription start
VIT_08s0007g07950	TATA-box	TATAA	115	5	-	Arabidopsis thaliana	core promoter element around -30 of transcription start
VIT_08s0007g07950	TATA-box	TATATTTATATTT	116	12	+	Avena sativa	core promoter element around -30 of transcription start
VIT_08s0007g07950	TATA-box	TATAAATA	118	8	-	Daucus carota	core promoter element around -30 of transcription start
VIT_08s0007g07950	TATA-box	TATAAAT	119	7	-	Brassica juncea	core promoter element around -30 of transcription start
VIT_08s0007g07950	TATA-box	TATAAA	120	6	-	Helianthus annuus	core promoter element around -30 of transcription start
VIT_08s0007g07950	TATA-box	TATAA	121	5	-	Arabidopsis thaliana	core promoter element around -30 of transcription start
VIT_08s0007g07950	TATA-box	TATA	122	4	+	Arabidopsis thaliana	core promoter element around -30 of transcription start
VIT_08s0007g07950	TATA-box	TATA	142	4	+	Arabidopsis thaliana	core promoter element around -30 of transcription start
VIT_08s0007g07950	TATA-box	ATATAT	181	6	+	Brassica napus	core promoter element around -30 of transcription start
VIT_08s0007g07950	TATA-box	TATATTTATATTT	182	12	+	Avena sativa	core promoter element around -30 of transcription start
VIT_08s0007g07950	TATA-box	ATATAT	183	6	+	Brassica napus	core promoter element around -30 of transcription start
VIT_08s0007g07950	TATA-box	TATATA	184	6	+	Arabidopsis thaliana	core promoter element around -30 of transcription start
VIT_08s0007g07950	TATA-box	ATATAT	185	6	+	Brassica napus	core promoter element around -30 of transcription start
VIT_08s0007g07950	TATA-box	TATATA	186	6	+	Arabidopsis thaliana	core promoter element around -30 of transcription start
VIT_08s0007g07950	TATA-box	ATATAT	187	6	+	Brassica napus	core promoter element around -30 of transcription start
VIT_08s0007g07950	TATA-box	TATA	188	4	+	Arabidopsis thaliana	core promoter element around -30 of transcription start
VIT_08s0007g07950	TATA-box	ATTATA	205	6	+	Brassica napus	core promoter element around -30 of transcription start
VIT_08s0007g07950	TATA-box	TATAA	206	5	-	Arabidopsis thaliana	core promoter element around -30 of transcription start
VIT_08s0007g07950	TATA-box	TATA	207	4	+	Arabidopsis thaliana	core promoter element around -30 of transcription start
VIT_08s0007g07950	TATA-box	TATTTAAA	213	8	-	Arabidopsis thaliana	core promoter element around -30 of transcription start
VIT_08s0007g07950	TATA-box	TATTTAAA	219	8	+	Arabidopsis thaliana	core promoter element around -30 of transcription start
VIT_08s0007g07950	TATA-box	ATTATA	282	6	+	Brassica napus	core promoter element around -30 of transcription start
VIT_08s0007g07950	TATA-box	TATAA	283	5	-	Arabidopsis thaliana	core promoter element around -30 of transcription start
VIT_08s0007g07950	TATA-box	TATA	284	4	+	Arabidopsis thaliana	core promoter element around -30 of transcription start
VIT_08s0007g07950	TATA-box	ATTATA	323	6	+	Brassica napus	core promoter element around -30 of transcription start
VIT_08s0007g07950	TATA-box	TATAA	324	5	-	Arabidopsis thaliana	core promoter element around -30 of transcription start
VIT_08s0007g07950	TATA-box	TATA	325	4	+	Arabidopsis thaliana	core promoter element around -30 of transcription start
VIT_08s0007g07950	TATA-box	TATAAAA	385	7	-	Pisum sativum	core promoter element around -30 of transcription start
VIT_08s0007g07950	TATA-box	TATAAA	386	6	-	Helianthus annuus	core promoter element around -30 of transcription start
VIT_08s0007g07950	TATA-box	TATAA	387	5	-	Arabidopsis thaliana	core promoter element around -30 of transcription start
VIT_08s0007g07950	TATA-box	TATA	388	4	+	Arabidopsis thaliana	core promoter element around -30 of transcription start
VIT_08s0007g07950	TATA-box	TATAAAA	449	7	-	Pisum sativum	core promoter element around -30 of transcription start
VIT_08s0007g07950	TATA-box	TATAAA	450	6	-	Helianthus annuus	core promoter element around -30 of transcription start
VIT_08s0007g07950	TATA-box	TATAA	451	5	-	Arabidopsis thaliana	core promoter element around -30 of transcription start
VIT_08s0007g07950	TATA-box	TATA	452	4	+	Arabidopsis thaliana	core promoter element around -30 of transcription start
VIT_08s0007g07950	TATA-box	ATTATA	487	6	+	Brassica napus	core promoter element around -30 of transcription start
VIT_08s0007g07950	TATA-box	TATATAA	488	7	-	Arabidopsis thaliana	core promoter element around -30 of transcription start
VIT_08s0007g07950	TATA-box	TATATA	489	6	+	Arabidopsis thaliana	core promoter element around -30 of transcription start
VIT_08s0007g07950	TATA-box	ATATAT	490	6	+	Brassica napus	core promoter element around -30 of transcription start
VIT_08s0007g07950	TATA-box	TATA	491	4	+	Arabidopsis thaliana	core promoter element around -30 of transcription start
VIT_08s0007g07950	TATA-box	TATTTAAA	516	8	+	Arabidopsis thaliana	core promoter element around -30 of transcription start
VIT_08s0007g07950	TATA-box	taTATAAAtc	726	10	-	Arabidopsis thaliana	core promoter element around -30 of transcription start
VIT_08s0007g07950	TATA-box	TATAAAT	727	7	-	Brassica juncea	core promoter element around -30 of transcription start
VIT_08s0007g07950	TATA-box	TATAAA	728	6	-	Helianthus annuus	core promoter element around -30 of transcription start
VIT_08s0007g07950	TATA-box	TATATAA	729	7	-	Arabidopsis thaliana	core promoter element around -30 of transcription start
VIT_08s0007g07950	TATA-box	TATATA	730	6	+	Arabidopsis thaliana	core promoter element around -30 of transcription start
VIT_08s0007g07950	TATA-box	TATA	732	4	+	Arabidopsis thaliana	core promoter element around -30 of transcription start
VIT_08s0007g07950	TATA-box	TATTTAAA	841	8	-	Arabidopsis thaliana	core promoter element around -30 of transcription start
VIT_08s0007g07950	TATA-box	TATTTAAA	1000	8	-	Arabidopsis thaliana	core promoter element around -30 of transcription start
VIT_08s0007g07950	TATA-box	ATATAT	1005	6	+	Brassica napus	core promoter element around -30 of transcription start
VIT_08s0007g07950	TATA-box	TATA	1006	4	+	Arabidopsis thaliana	core promoter element around -30 of transcription start
VIT_08s0007g07950	TATA-box	ATATAT	1020	6	-	Brassica napus	core promoter element around -30 of transcription start
VIT_08s0007g07950	TATA-box	TATA	1021	4	-	Arabidopsis thaliana	core promoter element around -30 of transcription start
VIT_08s0007g07950	TATA-box	TATTTAAA	1023	8	+	Arabidopsis thaliana	core promoter element around -30 of transcription start
VIT_08s0007g07950	TATA-box	taTATAAAtc	1035	10	-	Arabidopsis thaliana	core promoter element around -30 of transcription start
VIT_08s0007g07950	TATA-box	TATAAAT	1036	7	-	Brassica juncea	core promoter element around -30 of transcription start
VIT_08s0007g07950	TATA-box	TATAAA	1037	6	-	Helianthus annuus	core promoter element around -30 of transcription start
VIT_08s0007g07950	TATA-box	TATATAA	1038	7	-	Arabidopsis thaliana	core promoter element around -30 of transcription start
VIT_08s0007g07950	TATA-box	TATATA	1039	6	-	Arabidopsis thaliana	core promoter element around -30 of transcription start
VIT_08s0007g07950	TATA-box	TATA	1041	4	-	Arabidopsis thaliana	core promoter element around -30 of transcription start
VIT_08s0007g07950	TATA-box	TATA	1067	4	-	Arabidopsis thaliana	core promoter element around -30 of transcription start
VIT_08s0007g07950	TATA-box	ATATAT	1105	6	-	Brassica napus	core promoter element around -30 of transcription start
VIT_08s0007g07950	TATA-box	TATA	1106	4	-	Arabidopsis thaliana	core promoter element around -30 of transcription start
VIT_08s0007g07950	TATA-box	TATA	1115	4	-	Arabidopsis thaliana	core promoter element around -30 of transcription start
VIT_08s0007g07950	TATA-box	TATATAA	1252	7	-	Arabidopsis thaliana	core promoter element around -30 of transcription start
VIT_08s0007g07950	TATA-box	TATATA	1253	6	-	Arabidopsis thaliana	core promoter element around -30 of transcription start
VIT_08s0007g07950	TATA-box	ATATAT	1254	6	-	Brassica napus	core promoter element around -30 of transcription start
VIT_08s0007g07950	TATA-box	TATATA	1255	6	-	Arabidopsis thaliana	core promoter element around -30 of transcription start
VIT_08s0007g07950	TATA-box	ATATAT	1256	6	-	Brassica napus	core promoter element around -30 of transcription start
VIT_08s0007g07950	TATA-box	TATA	1257	4	-	Arabidopsis thaliana	core promoter element around -30 of transcription start
VIT_08s0007g07950	TATA-box	TATAA	1527	5	-	Arabidopsis thaliana	core promoter element around -30 of transcription start
VIT_08s0007g07950	TATA-box	TATA	1528	4	-	Arabidopsis thaliana	core promoter element around -30 of transcription start
VIT_08s0007g07950	TATA-box	TATAAAA	1560	7	-	Pisum sativum	core promoter element around -30 of transcription start
VIT_08s0007g07950	TATA-box	TATAAA	1561	6	-	Helianthus annuus	core promoter element around -30 of transcription start
VIT_08s0007g07950	TATA-box	TATATAA	1562	7	-	Arabidopsis thaliana	core promoter element around -30 of transcription start
VIT_08s0007g07950	TATA-box	TATATA	1563	6	-	Arabidopsis thaliana	core promoter element around -30 of transcription start
VIT_08s0007g07950	TATA-box	TATA	1565	4	-	Arabidopsis thaliana	core promoter element around -30 of transcription start
VIT_08s0007g07950	TATA-box	TATA	1628	4	-	Arabidopsis thaliana	core promoter element around -30 of transcription start
VIT_08s0007g07950	TATA-box	ATATAA	1743	6	+	Brassica oleracea	core promoter element around -30 of transcription start
VIT_08s0007g07950	TATA-box	TATA	1744	4	-	Arabidopsis thaliana	core promoter element around -30 of transcription start
VIT_08s0007g07950	TATA-box	ATTATA	1788	6	+	Brassica napus	core promoter element around -30 of transcription start
VIT_08s0007g07950	TATA-box	TATAA	1789	5	-	Arabidopsis thaliana	core promoter element around -30 of transcription start
VIT_08s0007g07950	TATA-box	TATA	1790	4	-	Arabidopsis thaliana	core promoter element around -30 of transcription start
VIT_08s0007g07950	TATA-box	ATTATA	1796	6	+	Brassica napus	core promoter element around -30 of transcription start
VIT_08s0007g07950	TATA-box	TATAA	1797	5	-	Arabidopsis thaliana	core promoter element around -30 of transcription start
VIT_08s0007g07950	TATA-box	TATA	1798	4	-	Arabidopsis thaliana	core promoter element around -30 of transcription start
VIT_08s0007g07950	TATA-box	TATAAAA	1826	7	-	Pisum sativum	core promoter element around -30 of transcription start
VIT_08s0007g07950	TATA-box	TATAAA	1827	6	-	Helianthus annuus	core promoter element around -30 of transcription start
VIT_08s0007g07950	TATA-box	TATAA	1828	5	-	Arabidopsis thaliana	core promoter element around -30 of transcription start
VIT_08s0007g07950	TATA-box	TATA	1829	4	-	Arabidopsis thaliana	core promoter element around -30 of transcription start
VIT_08s0007g07950	TATA-box	TATAAAA	1971	7	-	Pisum sativum	core promoter element around -30 of transcription start
VIT_08s0007g07950	TATA-box	TATAAA	1972	6	-	Helianthus annuus	core promoter element around -30 of transcription start
VIT_08s0007g07950	TATA-box	TATAA	1973	5	-	Arabidopsis thaliana	core promoter element around -30 of transcription start
VIT_08s0007g07950	TATA-box	TATA	1974	4	-	Arabidopsis thaliana	core promoter element around -30 of transcription start
VIT_08s0007g07950	AAGAA-motif	GAAAGAA	615	7	+	Avena sativa
VIT_08s0007g07950	MYC	CAATTG	540	6	+	Arabidopsis thaliana
VIT_08s0007g07950	MYC	CATTTG	1352	6	-	Arabidopsis thaliana
VIT_08s0007g07950	MYC	CATGTG	1644	6	+	Arabidopsis thaliana
VIT_08s0007g07950	Unnamed__2	AACCTAACCT	919	9	+	Petroselinum hortense
VIT_08s0007g07950	Box 4	ATTAAT	401	6	+	Petroselinum crispum	part of a conserved DNA module involved in light responsiveness
VIT_08s0007g07950	Box 4	ATTAAT	498	6	+	Petroselinum crispum	part of a conserved DNA module involved in light responsiveness
VIT_08s0007g07950	ERE	ATTTTAAA	87	8	+	Nicotiana glutinos
VIT_08s0007g07950	ERE	ATTTTAAA	342	8	+	Nicotiana glutinos
VIT_08s0007g07950	ERE	ATTTTAAA	344	8	-	Nicotiana glutinos
VIT_08s0007g07950	ERE	ATTTTAAA	862	8	-	Nicotiana glutinos
VIT_08s0007g07950	ERE	ATTTTAAA	998	8	+	Nicotiana glutinos
VIT_08s0007g07950	ERE	ATTTCATA	1014	8	-	Nicotiana glutinos
VIT_08s0007g07950	ERE	ATTTTAAA	1025	8	-	Nicotiana glutinos
VIT_08s0007g07950		motif_sequence	153	4	-	organism	short_function
VIT_08s0007g07950		motif_sequence	684	4	+	organism	short_function
VIT_08s0007g07950		motif_sequence	701	4	+	organism	short_function
VIT_08s0007g07950		motif_sequence	741	4	+	organism	short_function
VIT_08s0007g07950		motif_sequence	883	4	+	organism	short_function
VIT_08s0007g07950		motif_sequence	987	4	+	organism	short_function
VIT_08s0007g07950		motif_sequence	1052	4	-	organism	short_function
VIT_08s0007g07950		motif_sequence	1090	4	-	organism	short_function
VIT_08s0007g07950		motif_sequence	1148	4	-	organism	short_function
VIT_08s0007g07950		motif_sequence	1220	4	+	organism	short_function
VIT_08s0007g07950		motif_sequence	1260	4	+	organism	short_function
VIT_08s0007g07950		motif_sequence	1638	4	+	organism	short_function
VIT_08s0007g07950		motif_sequence	1739	4	-	organism	short_function
VIT_08s0007g07950		motif_sequence	1766	4	-	organism	short_function
VIT_08s0007g07950		motif_sequence	1999	4	+	organism	short_function
VIT_08s0007g07950	AT-rich sequence	TAAAATACT	98	9	+	Pisum sativum	element for maximal elicitor-mediated activation (2copies)
VIT_08s0007g07950	AT-rich sequence	TAAAATACT	157	9	-	Pisum sativum	element for maximal elicitor-mediated activation (2copies)
VIT_08s0007g07950	GT1-motif	GGTTAA	754	6	+	Arabidopsis thaliana	light responsive element
VIT_08s0007g07950	GT1-motif	GGTTAAT	1227	7	+	Avena sativa	light responsive element
VIT_08s0007g07950	GT1-motif	GGTTAA	2010	6	+	Arabidopsis thaliana	light responsive element
VIT_08s0007g08360	DRE1	ACCGAGA	1649	7	-	Zea mays
VIT_08s0007g08360	ABRE4	CACGTA	1446	6	-	Zea mays
VIT_08s0007g08360	ABRE	ACGTG	1447	5	+	Arabidopsis thaliana	cis-acting element involved in the abscisic acid responsiveness
VIT_08s0007g08360	ABRE	GCAACGTGTC	1712	9	-	Hordeum vulgare	cis-acting element involved in the abscisic acid responsiveness
VIT_08s0007g08360	ABRE	CACGTG	1714	6	-	Arabidopsis thaliana	cis-acting element involved in the abscisic acid responsiveness
VIT_08s0007g08360	ABRE	ACGTG	1715	5	+	Arabidopsis thaliana	cis-acting element involved in the abscisic acid responsiveness
VIT_08s0007g08360	TC-rich repeats	ATTCTCTAAC	1944	9	+	Nicotiana tabacum	cis-acting element involved in defense and stress responsiveness
VIT_08s0007g08360	AE-box	AGAAACAA	449	8	-	Arabidopsis thaliana	part of a module for light response
VIT_08s0007g08360	AE-box	AGAAACAA	1093	8	-	Arabidopsis thaliana	part of a module for light response
VIT_08s0007g08360	AE-box	AGAAACAA	1219	8	+	Arabidopsis thaliana	part of a module for light response
VIT_08s0007g08360	AE-box	AGAAACTT	1739	8	-	Arabidopsis thaliana	part of a module for light response
VIT_08s0007g08360	STRE	AGGGG	231	5	-	Arabidopsis thaliana
VIT_08s0007g08360	STRE	AGGGG	879	5	+	Arabidopsis thaliana
VIT_08s0007g08360	STRE	AGGGG	1837	5	-	Arabidopsis thaliana
VIT_08s0007g08360	WUN-motif	AAATTTCTT	1272	9	-	Nicotiana glutinosa
VIT_08s0007g08360	CAAT-box	CAAT	74	4	-	Nicotiana glutinosa
VIT_08s0007g08360	CAAT-box	CAAT	201	4	-	Nicotiana glutinosa
VIT_08s0007g08360	CAAT-box	CCAAT	404	5	-	Arabidopsis thaliana	common cis-acting element in promoter and enhancer regions
VIT_08s0007g08360	CAAT-box	CAAAT	513	5	-	Pisum sativum	common cis-acting element in promoter and enhancer regions
VIT_08s0007g08360	CAAT-box	CAAT	565	4	-	Nicotiana glutinosa
VIT_08s0007g08360	CAAT-box	CAAT	577	4	-	Nicotiana glutinosa
VIT_08s0007g08360	CAAT-box	CAAAT	603	5	+	Pisum sativum	common cis-acting element in promoter and enhancer regions
VIT_08s0007g08360	CAAT-box	CAAT	606	4	-	Nicotiana glutinosa
VIT_08s0007g08360	CAAT-box	CAAT	706	4	+	Nicotiana glutinosa
VIT_08s0007g08360	CAAT-box	CAAT	710	4	-	Nicotiana glutinosa
VIT_08s0007g08360	CAAT-box	CAAT	796	4	-	Nicotiana glutinosa
VIT_08s0007g08360	CAAT-box	CAAT	974	4	+	Nicotiana glutinosa
VIT_08s0007g08360	CAAT-box	CAAT	976	4	-	Nicotiana glutinosa
VIT_08s0007g08360	CAAT-box	CAAT	985	4	+	Nicotiana glutinosa
VIT_08s0007g08360	CAAT-box	CAAT	992	4	+	Nicotiana glutinosa
VIT_08s0007g08360	CAAT-box	CAAT	1014	4	+	Nicotiana glutinosa
VIT_08s0007g08360	CAAT-box	CAAT	1056	4	-	Nicotiana glutinosa
VIT_08s0007g08360	CAAT-box	CAAT	1092	4	-	Nicotiana glutinosa
VIT_08s0007g08360	CAAT-box	CCAAT	1165	5	+	Arabidopsis thaliana	common cis-acting element in promoter and enhancer regions
VIT_08s0007g08360	CAAT-box	CAAT	1166	4	+	Nicotiana glutinosa
VIT_08s0007g08360	CAAT-box	CAAAT	1281	5	+	Pisum sativum	common cis-acting element in promoter and enhancer regions
VIT_08s0007g08360	CAAT-box	CAAAT	1284	5	-	Pisum sativum	common cis-acting element in promoter and enhancer regions
VIT_08s0007g08360	CAAT-box	CAAT	1333	4	-	Nicotiana glutinosa
VIT_08s0007g08360	CAAT-box	CAAT	1351	4	-	Nicotiana glutinosa
VIT_08s0007g08360	CAAT-box	CAAAT	1360	5	-	Pisum sativum	common cis-acting element in promoter and enhancer regions
VIT_08s0007g08360	CAAT-box	CAAT	1412	4	-	Nicotiana glutinosa
VIT_08s0007g08360	CAAT-box	CAAT	1430	4	-	Nicotiana glutinosa
VIT_08s0007g08360	CAAT-box	CAAT	1550	4	-	Nicotiana glutinosa
VIT_08s0007g08360	CAAT-box	CAAT	1688	4	+	Nicotiana glutinosa
VIT_08s0007g08360	CAAT-box	CCAAT	1723	5	-	Arabidopsis thaliana	common cis-acting element in promoter and enhancer regions
VIT_08s0007g08360	CAAT-box	CCAAT	1730	5	-	Arabidopsis thaliana	common cis-acting element in promoter and enhancer regions
VIT_08s0007g08360	CAAT-box	CAAT	1769	4	-	Nicotiana glutinosa
VIT_08s0007g08360	CAAT-box	CAAT	1779	4	+	Nicotiana glutinosa
VIT_08s0007g08360	CAAT-box	CAAAT	1903	5	+	Pisum sativum	common cis-acting element in promoter and enhancer regions
VIT_08s0007g08360	CAAT-box	CAAT	1973	4	+	Nicotiana glutinosa
VIT_08s0007g08360	CAAT-box	CCAAT	2007	5	+	Arabidopsis thaliana	common cis-acting element in promoter and enhancer regions
VIT_08s0007g08360	CAAT-box	CAAT	2008	4	+	Nicotiana glutinosa
VIT_08s0007g08360	MYB	CAACCA	21	6	-	Arabidopsis thaliana
VIT_08s0007g08360	MYB	CAACAG	774	6	-	Arabidopsis thaliana
VIT_08s0007g08360	MYB	TAACCA	926	6	-	Arabidopsis thaliana
VIT_08s0007g08360	Unnamed__6	taTAAATATct	1536	10	+	Zea mays
VIT_08s0007g08360	MYB-like sequence	TAACCA	926	6	-	Arabidopsis thaliana
VIT_08s0007g08360	I-box	atGATAAGGTC	384	10	-	Helianthus annuus	part of a light responsive element
VIT_08s0007g08360	AT~TATA-box	TATATA	1238	6	-	Arabidopsis thaliana
VIT_08s0007g08360	AT~TATA-box	TATATA	1240	6	-	Arabidopsis thaliana
VIT_08s0007g08360	Unnamed__1	GCCACGTGGC	1712	9	-	Petunia sp.
VIT_08s0007g08360	Unnamed__1	CGTGG	1716	5	+	Zea mays
VIT_08s0007g08360	O2-site	GATGATGTGG	323	9	+	Zea mays	cis-acting regulatory element involved in zein metabolism regulation
VIT_08s0007g08360	Myb-binding site	CAACAG	774	6	-	Nicotiana tabacum
VIT_08s0007g08360	ABRE3a	TACGTG	1446	6	+	Zea mays
VIT_08s0007g08360	MYC	CAATTG	974	6	+	Arabidopsis thaliana
VIT_08s0007g08360	TATA-box	ATTATA	114	6	+	Brassica napus	core promoter element around -30 of transcription start
VIT_08s0007g08360	TATA-box	TATAA	115	5	-	Arabidopsis thaliana	core promoter element around -30 of transcription start
VIT_08s0007g08360	TATA-box	TATA	116	4	+	Arabidopsis thaliana	core promoter element around -30 of transcription start
VIT_08s0007g08360	TATA-box	TATA	394	4	+	Arabidopsis thaliana	core promoter element around -30 of transcription start
VIT_08s0007g08360	TATA-box	TATAAAA	518	7	-	Pisum sativum	core promoter element around -30 of transcription start
VIT_08s0007g08360	TATA-box	TATAAA	519	6	-	Helianthus annuus	core promoter element around -30 of transcription start
VIT_08s0007g08360	TATA-box	TATAA	520	5	-	Arabidopsis thaliana	core promoter element around -30 of transcription start
VIT_08s0007g08360	TATA-box	TATA	521	4	+	Arabidopsis thaliana	core promoter element around -30 of transcription start
VIT_08s0007g08360	TATA-box	TATA	536	4	+	Arabidopsis thaliana	core promoter element around -30 of transcription start
VIT_08s0007g08360	TATA-box	ATATAT	543	6	+	Brassica napus	core promoter element around -30 of transcription start
VIT_08s0007g08360	TATA-box	TATA	544	4	+	Arabidopsis thaliana	core promoter element around -30 of transcription start
VIT_08s0007g08360	TATA-box	TATA	636	4	+	Arabidopsis thaliana	core promoter element around -30 of transcription start
VIT_08s0007g08360	TATA-box	TATAAAA	1229	7	-	Pisum sativum	core promoter element around -30 of transcription start
VIT_08s0007g08360	TATA-box	TATAAA	1230	6	-	Helianthus annuus	core promoter element around -30 of transcription start
VIT_08s0007g08360	TATA-box	TATAA	1231	5	-	Arabidopsis thaliana	core promoter element around -30 of transcription start
VIT_08s0007g08360	TATA-box	TATA	1232	4	-	Arabidopsis thaliana	core promoter element around -30 of transcription start
VIT_08s0007g08360	TATA-box	TATATA	1238	6	-	Arabidopsis thaliana	core promoter element around -30 of transcription start
VIT_08s0007g08360	TATA-box	ATATAT	1239	6	-	Brassica napus	core promoter element around -30 of transcription start
VIT_08s0007g08360	TATA-box	TATATA	1240	6	-	Arabidopsis thaliana	core promoter element around -30 of transcription start
VIT_08s0007g08360	TATA-box	ATATAT	1241	6	-	Brassica napus	core promoter element around -30 of transcription start
VIT_08s0007g08360	TATA-box	TATA	1242	4	-	Arabidopsis thaliana	core promoter element around -30 of transcription start
VIT_08s0007g08360	TATA-box	ATATAA	1340	6	+	Brassica oleracea	core promoter element around -30 of transcription start
VIT_08s0007g08360	TATA-box	TATA	1341	4	-	Arabidopsis thaliana	core promoter element around -30 of transcription start
VIT_08s0007g08360	TATA-box	tcTATAAATAgg	1371	11	-	Nicotiana tabacum	core promoter element around -30 of transcription start
VIT_08s0007g08360	TATA-box	TATAAATA	1373	8	-	Daucus carota	core promoter element around -30 of transcription start
VIT_08s0007g08360	TATA-box	TATAAAT	1374	7	-	Brassica juncea	core promoter element around -30 of transcription start
VIT_08s0007g08360	TATA-box	TATAAA	1375	6	-	Helianthus annuus	core promoter element around -30 of transcription start
VIT_08s0007g08360	TATA-box	TATAA	1376	5	-	Arabidopsis thaliana	core promoter element around -30 of transcription start
VIT_08s0007g08360	TATA-box	TATA	1377	4	-	Arabidopsis thaliana	core promoter element around -30 of transcription start
VIT_08s0007g08360	TATA-box	TATTTAAA	1394	8	+	Arabidopsis thaliana	core promoter element around -30 of transcription start
VIT_08s0007g08360	TATA-box	TACAAAA	1462	7	-	Oryza sativa	core promoter element around -30 of transcription start
VIT_08s0007g08360	TATA-box	TATAAGAA	1490	8	-	Zea mays	core promoter element around -30 of transcription start
VIT_08s0007g08360	TATA-box	TATAA	1493	5	-	Arabidopsis thaliana	core promoter element around -30 of transcription start
VIT_08s0007g08360	TATA-box	TATA	1494	4	-	Arabidopsis thaliana	core promoter element around -30 of transcription start
VIT_08s0007g08360	TATA-box	TATAAATA	1532	8	-	Daucus carota	core promoter element around -30 of transcription start
VIT_08s0007g08360	TATA-box	TATAAAT	1533	7	-	Brassica juncea	core promoter element around -30 of transcription start
VIT_08s0007g08360	TATA-box	TATAAA	1534	6	-	Helianthus annuus	core promoter element around -30 of transcription start
VIT_08s0007g08360	TATA-box	TATAA	1535	5	-	Arabidopsis thaliana	core promoter element around -30 of transcription start
VIT_08s0007g08360	TATA-box	TATA	1536	4	-	Arabidopsis thaliana	core promoter element around -30 of transcription start
VIT_08s0007g08360	TATA-box	ATATAT	1541	6	-	Brassica napus	core promoter element around -30 of transcription start
VIT_08s0007g08360	TATA-box	TATA	1542	4	-	Arabidopsis thaliana	core promoter element around -30 of transcription start
VIT_08s0007g08360	TATA-box	ATTATA	1545	6	+	Brassica napus	core promoter element around -30 of transcription start
VIT_08s0007g08360	TATA-box	TATAA	1546	5	-	Arabidopsis thaliana	core promoter element around -30 of transcription start
VIT_08s0007g08360	TATA-box	TATA	1547	4	-	Arabidopsis thaliana	core promoter element around -30 of transcription start
VIT_08s0007g08360	TATA-box	ATATAT	1597	6	-	Brassica napus	core promoter element around -30 of transcription start
VIT_08s0007g08360	TATA-box	TATA	1598	4	-	Arabidopsis thaliana	core promoter element around -30 of transcription start
VIT_08s0007g08360	TATA-box	TATA	1677	4	-	Arabidopsis thaliana	core promoter element around -30 of transcription start
VIT_08s0007g08360	TATA-box	TATAAA	1872	6	-	Helianthus annuus	core promoter element around -30 of transcription start
VIT_08s0007g08360	TATA-box	TATAA	1873	5	-	Arabidopsis thaliana	core promoter element around -30 of transcription start
VIT_08s0007g08360	TATA-box	TATA	1874	4	-	Arabidopsis thaliana	core promoter element around -30 of transcription start
VIT_08s0007g08360	G-box	TACGTG	1446	6	+	Arabidopsis thaliana	cis-acting regulatory element involved in light responsiveness
VIT_08s0007g08360	G-box	ACACGTGGC	1713	9	+	Brassica napus	cis-acting regulatory element involved in light responsiveness
VIT_08s0007g08360	G-box	CACGTG	1714	6	-	Arabidopsis thaliana	cis-acting regulatory element involved in light responsiveness
VIT_08s0007g08360	AT-rich element	ATAGAAATCAA	1669	10	-	Glycine max	binding site of AT-rich DNA binding protein (ATBP-1)
VIT_08s0007g08360	Unnamed__4	CTCC	243	4	-	Petroselinum hortense
VIT_08s0007g08360	Unnamed__4	CTCC	247	4	-	Petroselinum hortense
VIT_08s0007g08360	Unnamed__4	CTCC	550	4	-	Petroselinum hortense
VIT_08s0007g08360	Unnamed__4	CTCC	889	4	-	Petroselinum hortense
VIT_08s0007g08360	Unnamed__4	CTCC	1815	4	-	Petroselinum hortense
VIT_08s0007g08360	Unnamed__4	CTCC	1818	4	-	Petroselinum hortense
VIT_08s0007g08360	Unnamed__4	CTCC	1823	4	+	Petroselinum hortense
VIT_08s0007g08360	Unnamed__4	CTCC	1835	4	+	Petroselinum hortense
VIT_08s0007g08360	TCCC-motif	TCTCCCT	245	7	-	Spinacia oleracea	part of a light responsive element
VIT_08s0007g08360	GT1-motif	GGTTAAT	399	7	+	Avena sativa	light responsive element
VIT_08s0007g08360	GT1-motif	GGTTAA	927	6	+	Arabidopsis thaliana	light responsive element
VIT_08s0007g08360	G-Box	CACGTG	1714	6	-	Pisum sativum	cis-acting regulatory element involved in light responsiveness
VIT_08s0007g08360		motif_sequence	159	4	+	organism	short_function
VIT_08s0007g08360		motif_sequence	183	4	+	organism	short_function
VIT_08s0007g08360		motif_sequence	1088	4	-	organism	short_function
VIT_08s0007g08360		motif_sequence	1553	4	-	organism	short_function
VIT_08s0007g08360		motif_sequence	1753	4	-	organism	short_function
VIT_08s0007g08360		motif_sequence	1833	4	+	organism	short_function
VIT_08s0007g08360	Myb	TAACTG	1105	6	+	Arabidopsis thaliana
VIT_08s0007g08360	ERE	ATTTTAAA	366	8	-	Nicotiana glutinos
VIT_08s0007g08360	ERE	ATTTTAAA	1628	8	-	Nicotiana glutinos
VIT_08s0007g08360	ARE	AAACCA	25	6	-	Zea mays	cis-acting regulatory element essential for the anaerobic induction
VIT_08s0007g08360	ARE	AAACCA	695	6	-	Zea mays	cis-acting regulatory element essential for the anaerobic induction
VIT_08s0007g08360	NON	CAACGGCCACG	1716	10	-	Nicotiana tabacum
VIT_08s0007g08360	GCN4_motif	TGAGTCA	1774	7	-	Oryza sativa	cis-regulatory element involved in endosperm expression
VIT_13s0064g01210	GCN4_motif	TGAGTCA	1492	7	+	Oryza sativa	cis-regulatory element involved in endosperm expression
VIT_13s0064g01210	Box 4	ATTAAT	258	6	+	Petroselinum crispum	part of a conserved DNA module involved in light responsiveness
VIT_13s0064g01210	CCAAT-box	CAACGG	150	6	-	Hordeum vulgare	MYBHv1 binding site
VIT_13s0064g01210	ARE	AAACCA	82	6	+	Zea mays	cis-acting regulatory element essential for the anaerobic induction
VIT_13s0064g01210	ARE	AAACCA	1427	6	-	Zea mays	cis-acting regulatory element essential for the anaerobic induction
VIT_13s0064g01210	G-Box	CACGTT	1330	6	-	Pisum sativum	cis-acting regulatory element involved in light responsiveness
VIT_13s0064g01210	Myb	CAACTG	925	6	-	Arabidopsis thaliana
VIT_13s0064g01210	Myb	CAACTG	1730	6	+	Arabidopsis thaliana
VIT_13s0064g01210		motif_sequence	87	4	+	organism	short_function
VIT_13s0064g01210		motif_sequence	120	4	+	organism	short_function
VIT_13s0064g01210		motif_sequence	403	4	-	organism	short_function
VIT_13s0064g01210		motif_sequence	454	4	+	organism	short_function
VIT_13s0064g01210		motif_sequence	502	4	-	organism	short_function
VIT_13s0064g01210		motif_sequence	549	4	-	organism	short_function
VIT_13s0064g01210		motif_sequence	814	4	+	organism	short_function
VIT_13s0064g01210		motif_sequence	832	4	-	organism	short_function
VIT_13s0064g01210		motif_sequence	859	4	-	organism	short_function
VIT_13s0064g01210		motif_sequence	983	4	+	organism	short_function
VIT_13s0064g01210		motif_sequence	1193	4	-	organism	short_function
VIT_13s0064g01210		motif_sequence	1212	4	-	organism	short_function
VIT_13s0064g01210		motif_sequence	1482	4	+	organism	short_function
VIT_13s0064g01210		motif_sequence	1509	4	+	organism	short_function
VIT_13s0064g01210		motif_sequence	1636	4	-	organism	short_function
VIT_13s0064g01210		motif_sequence	1733	4	+	organism	short_function
VIT_13s0064g01210		motif_sequence	1826	4	+	organism	short_function
VIT_13s0064g01210		motif_sequence	1860	4	+	organism	short_function
VIT_13s0064g01210		motif_sequence	1891	4	-	organism	short_function
VIT_13s0064g01210	TATA-box	TATA	75	4	+	Arabidopsis thaliana	core promoter element around -30 of transcription start
VIT_13s0064g01210	TATA-box	TATAAA	136	6	-	Helianthus annuus	core promoter element around -30 of transcription start
VIT_13s0064g01210	TATA-box	TATAA	137	5	-	Arabidopsis thaliana	core promoter element around -30 of transcription start
VIT_13s0064g01210	TATA-box	TATA	138	4	+	Arabidopsis thaliana	core promoter element around -30 of transcription start
VIT_13s0064g01210	TATA-box	TATA	362	4	+	Arabidopsis thaliana	core promoter element around -30 of transcription start
VIT_13s0064g01210	TATA-box	TATAAA	562	6	-	Helianthus annuus	core promoter element around -30 of transcription start
VIT_13s0064g01210	TATA-box	TATAA	563	5	-	Arabidopsis thaliana	core promoter element around -30 of transcription start
VIT_13s0064g01210	TATA-box	TATA	564	4	+	Arabidopsis thaliana	core promoter element around -30 of transcription start
VIT_13s0064g01210	TATA-box	TACAAAA	660	7	-	Oryza sativa	core promoter element around -30 of transcription start
VIT_13s0064g01210	TATA-box	ATTATA	764	6	+	Brassica napus	core promoter element around -30 of transcription start
VIT_13s0064g01210	TATA-box	TATAA	765	5	-	Arabidopsis thaliana	core promoter element around -30 of transcription start
VIT_13s0064g01210	TATA-box	TATA	766	4	+	Arabidopsis thaliana	core promoter element around -30 of transcription start
VIT_13s0064g01210	TATA-box	TATAA	866	5	-	Arabidopsis thaliana	core promoter element around -30 of transcription start
VIT_13s0064g01210	TATA-box	TATA	867	4	+	Arabidopsis thaliana	core promoter element around -30 of transcription start
VIT_13s0064g01210	TATA-box	ATATAA	873	6	+	Brassica oleracea	core promoter element around -30 of transcription start
VIT_13s0064g01210	TATA-box	TATA	874	4	+	Arabidopsis thaliana	core promoter element around -30 of transcription start
VIT_13s0064g01210	TATA-box	ATTATA	1236	6	+	Brassica napus	core promoter element around -30 of transcription start
VIT_13s0064g01210	TATA-box	TATAA	1237	5	-	Arabidopsis thaliana	core promoter element around -30 of transcription start
VIT_13s0064g01210	TATA-box	TATA	1238	4	-	Arabidopsis thaliana	core promoter element around -30 of transcription start
VIT_13s0064g01210	TATA-box	TATA	1530	4	-	Arabidopsis thaliana	core promoter element around -30 of transcription start
VIT_13s0064g01210	TATA-box	TATAA	1607	5	-	Arabidopsis thaliana	core promoter element around -30 of transcription start
VIT_13s0064g01210	TATA-box	TATA	1608	4	-	Arabidopsis thaliana	core promoter element around -30 of transcription start
VIT_13s0064g01210	TATA-box	ATTATA	1701	6	+	Brassica napus	core promoter element around -30 of transcription start
VIT_13s0064g01210	TATA-box	TATAA	1702	5	-	Arabidopsis thaliana	core promoter element around -30 of transcription start
VIT_13s0064g01210	TATA-box	TATA	1703	4	-	Arabidopsis thaliana	core promoter element around -30 of transcription start
VIT_13s0064g01210	TATA-box	TATAAA	1765	6	-	Helianthus annuus	core promoter element around -30 of transcription start
VIT_13s0064g01210	TATA-box	TATAA	1766	5	-	Arabidopsis thaliana	core promoter element around -30 of transcription start
VIT_13s0064g01210	TATA-box	TATA	1767	4	-	Arabidopsis thaliana	core promoter element around -30 of transcription start
VIT_13s0064g01210	TATA-box	ATATAA	1956	6	+	Brassica oleracea	core promoter element around -30 of transcription start
VIT_13s0064g01210	TATA-box	TATA	1957	4	-	Arabidopsis thaliana	core promoter element around -30 of transcription start
VIT_13s0064g01210	AAGAA-motif	GAAAGAA	368	7	-	Avena sativa
VIT_13s0064g01210	Unnamed__4	CTCC	549	4	-	Petroselinum hortense
VIT_13s0064g01210	Unnamed__4	CTCC	749	4	+	Petroselinum hortense
VIT_13s0064g01210	Unnamed__4	CTCC	832	4	-	Petroselinum hortense
VIT_13s0064g01210	Unnamed__4	CTCC	859	4	-	Petroselinum hortense
VIT_13s0064g01210	Unnamed__4	CTCC	1031	4	+	Petroselinum hortense
VIT_13s0064g01210	Unnamed__4	CTCC	1159	4	-	Petroselinum hortense
VIT_13s0064g01210	Unnamed__4	CTCC	1257	4	-	Petroselinum hortense
VIT_13s0064g01210	MRE	AACCTAA	1200	7	-	Petroselinum crispum	MYB binding site involved in light responsiveness
VIT_13s0064g01210	Gap-box	CAAATGAA(A/G)A	1716	9.5	+	Arabidopsis thaliana	part of a light responsive element
VIT_13s0064g01210	Unnamed__2	AACCTAACCT	1197	9	-	Petroselinum hortense
VIT_13s0064g01210	MYC	CATGTG	86	6	+	Arabidopsis thaliana
VIT_13s0064g01210	MYC	CAATTG	902	6	+	Arabidopsis thaliana
VIT_13s0064g01210	MYC	CATTTG	1716	6	-	Arabidopsis thaliana
VIT_13s0064g01210	MYC	CATTTG	1771	6	+	Arabidopsis thaliana
VIT_13s0064g01210	ACE	GACACGTATG	1130	9	+	Petroselinum crispum	cis-acting element involved in light responsiveness
VIT_13s0064g01210	TATC-box	TATCCCA	1225	7	-	Oryza sativa	cis-acting element involved in gibberellin-responsiveness
VIT_13s0064g01210	TATC-box	TATCCCA	1952	7	-	Oryza sativa	cis-acting element involved in gibberellin-responsiveness
VIT_13s0064g01210	Myb-binding site	CAACAG	479	6	-	Nicotiana tabacum
VIT_13s0064g01210	WRE3	CCACCT	545	6	-	Pisum sativum
VIT_13s0064g01210	MBS	CAACTG	925	6	-	Arabidopsis thaliana	MYB binding site involved in drought-inducibility
VIT_13s0064g01210	MBS	CAACTG	1730	6	+	Arabidopsis thaliana	MYB binding site involved in drought-inducibility
VIT_13s0064g01210	MYB-like sequence	TAACCA	1726	6	+	Arabidopsis thaliana
VIT_13s0064g01210	CARE	CAACTCAC	1169	8	+	Oryza sativa
VIT_13s0064g01210	CAT-box	GCCACT	1989	6	-	Arabidopsis thaliana	cis-acting regulatory element related to meristem expression
VIT_13s0064g01210	STRE	AGGGG	60	5	-	Arabidopsis thaliana
VIT_13s0064g01210	STRE	AGGGG	103	5	+	Arabidopsis thaliana
VIT_13s0064g01210	STRE	AGGGG	1460	5	-	Arabidopsis thaliana
VIT_13s0064g01210	MYB recognition site	CCGTTG	150	6	+	Arabidopsis thaliana
VIT_13s0064g01210	HD-Zip 1	CAAT(A/T)ATTG	1994	8.5	-	Arabidopsis thaliana	element involved in differentiation of the palisade mesophyll cells
VIT_13s0064g01210	MYB	CAACAG	479	6	-	Arabidopsis thaliana
VIT_13s0064g01210	MYB	CAACCA	1385	6	-	Arabidopsis thaliana
VIT_13s0064g01210	MYB	TAACCA	1726	6	+	Arabidopsis thaliana
VIT_13s0064g01210	WUN-motif	AAATTTCTT	269	9	+	Nicotiana glutinosa
VIT_13s0064g01210	WUN-motif	AAATTACT	324	8	+	Nicotiana glutinosa
VIT_13s0064g01210	CAAT-box	CAAT	187	4	-	Nicotiana glutinosa
VIT_13s0064g01210	CAAT-box	CAAAT	262	5	-	Pisum sativum	common cis-acting element in promoter and enhancer regions
VIT_13s0064g01210	CAAT-box	CAAT	298	4	-	Nicotiana glutinosa
VIT_13s0064g01210	CAAT-box	CAAT	463	4	+	Nicotiana glutinosa
VIT_13s0064g01210	CAAT-box	CAAT	525	4	-	Nicotiana glutinosa
VIT_13s0064g01210	CAAT-box	CAAT	640	4	-	Nicotiana glutinosa
VIT_13s0064g01210	CAAT-box	CAAAT	674	5	-	Pisum sativum	common cis-acting element in promoter and enhancer regions
VIT_13s0064g01210	CAAT-box	CAAT	712	4	-	Nicotiana glutinosa
VIT_13s0064g01210	CAAT-box	CAAT	719	4	-	Nicotiana glutinosa
VIT_13s0064g01210	CAAT-box	CAAT	736	4	-	Nicotiana glutinosa
VIT_13s0064g01210	CAAT-box	CAAT	745	4	-	Nicotiana glutinosa
VIT_13s0064g01210	CAAT-box	CCAAT	787	5	-	Arabidopsis thaliana	common cis-acting element in promoter and enhancer regions
VIT_13s0064g01210	CAAT-box	CAAT	812	4	+	Nicotiana glutinosa
VIT_13s0064g01210	CAAT-box	CAAAT	819	5	+	Pisum sativum	common cis-acting element in promoter and enhancer regions
VIT_13s0064g01210	CAAT-box	CCAAT	822	5	-	Arabidopsis thaliana	common cis-acting element in promoter and enhancer regions
VIT_13s0064g01210	CAAT-box	CAAT	902	4	+	Nicotiana glutinosa
VIT_13s0064g01210	CAAT-box	CAAT	904	4	-	Nicotiana glutinosa
VIT_13s0064g01210	CAAT-box	CAAT	957	4	+	Nicotiana glutinosa
VIT_13s0064g01210	CAAT-box	CAAAT	993	5	-	Pisum sativum	common cis-acting element in promoter and enhancer regions
VIT_13s0064g01210	CAAT-box	CAAT	1119	4	-	Nicotiana glutinosa
VIT_13s0064g01210	CAAT-box	CAAT	1141	4	-	Nicotiana glutinosa
VIT_13s0064g01210	CAAT-box	CAAT	1165	4	+	Nicotiana glutinosa
VIT_13s0064g01210	CAAT-box	CCAAT	1187	5	-	Arabidopsis thaliana	common cis-acting element in promoter and enhancer regions
VIT_13s0064g01210	CAAT-box	CCAAT	1219	5	-	Arabidopsis thaliana	common cis-acting element in promoter and enhancer regions
VIT_13s0064g01210	CAAT-box	CAAT	1408	4	-	Nicotiana glutinosa
VIT_13s0064g01210	CAAT-box	CCAAT	1425	5	-	Arabidopsis thaliana	common cis-acting element in promoter and enhancer regions
VIT_13s0064g01210	CAAT-box	CAAT	1487	4	+	Nicotiana glutinosa
VIT_13s0064g01210	CAAT-box	CAAT	1595	4	+	Nicotiana glutinosa
VIT_13s0064g01210	CAAT-box	CAAT	1611	4	-	Nicotiana glutinosa
VIT_13s0064g01210	CAAT-box	CAAT	1620	4	-	Nicotiana glutinosa
VIT_13s0064g01210	CAAT-box	CAAAT	1716	5	+	Pisum sativum	common cis-acting element in promoter and enhancer regions
VIT_13s0064g01210	CAAT-box	CAAAT	1772	5	-	Pisum sativum	common cis-acting element in promoter and enhancer regions
VIT_13s0064g01210	CAAT-box	CAAAT	1788	5	-	Pisum sativum	common cis-acting element in promoter and enhancer regions
VIT_13s0064g01210	CAAT-box	CCAAT	1835	5	+	Arabidopsis thaliana	common cis-acting element in promoter and enhancer regions
VIT_13s0064g01210	CAAT-box	CAAT	1836	4	+	Nicotiana glutinosa
VIT_13s0064g01210	CAAT-box	CAAT	1924	4	+	Nicotiana glutinosa
VIT_13s0064g01210	CAAT-box	CAAT	1947	4	-	Nicotiana glutinosa
VIT_13s0064g01210	CAAT-box	CAAT	1994	4	+	Nicotiana glutinosa
VIT_13s0064g01210	CAAT-box	CAAT	1999	4	-	Nicotiana glutinosa
VIT_13s0064g01210	AC-I	(T/C)C(T/C)(C/T)ACC(T/C)ACC	851	8.5	-	Phaseolus vulgaris
VIT_13s0064g01210	TC-rich repeats	ATTCTCTAAC	865	9	-	Nicotiana tabacum	cis-acting element involved in defense and stress responsiveness
VIT_13s0064g01210	TC-rich repeats	ATTCTCTAAC	1933	9	-	Nicotiana tabacum	cis-acting element involved in defense and stress responsiveness
VIT_13s0064g01210	ABRE	ACGTG	1331	5	+	Arabidopsis thaliana	cis-acting element involved in the abscisic acid responsiveness
VIT_13s0064g01210	W box	TTGACC	1437	6	-	Arabidopsis thaliana
VIT_13s0064g01220	as-1	TGACG	1692	5	+	Arabidopsis thaliana
VIT_13s0064g01220	as-1	TGACG	1704	5	-	Arabidopsis thaliana
VIT_13s0064g01220	ACE	GACACGTATG	1810	9	-	Petroselinum crispum	cis-acting element involved in light responsiveness
VIT_13s0064g01220	Myb-binding site	CAACAG	1137	6	-	Nicotiana tabacum
VIT_13s0064g01220	Unnamed__1	GCCACGTGGC	1043	9	-	Petunia sp.
VIT_13s0064g01220	Unnamed__1	CGTGG	1044	5	-	Zea mays
VIT_13s0064g01220	Unnamed__1	CGTGG	1221	5	-	Zea mays
VIT_13s0064g01220	O2-site	GATGACATGG	1162	9	-	Zea mays	cis-acting regulatory element involved in zein metabolism regulation
VIT_13s0064g01220	TCT-motif	TCTTAC	677	6	+	Arabidopsis thaliana	part of a light responsive element
VIT_13s0064g01220	TCT-motif	TCTTAC	1362	6	+	Arabidopsis thaliana	part of a light responsive element
VIT_13s0064g01220	AT~TATA-box	TATATA	339	6	+	Arabidopsis thaliana
VIT_13s0064g01220	AT~TATA-box	TATATA	1449	6	-	Arabidopsis thaliana
VIT_13s0064g01220	CAT-box	GCCACT	66	6	-	Arabidopsis thaliana	cis-acting regulatory element related to meristem expression
VIT_13s0064g01220	WRE3	CCACCT	464	6	-	Pisum sativum
VIT_13s0064g01220	WRE3	CCACCT	1776	6	-	Pisum sativum
VIT_13s0064g01220	MBS	CAACTG	997	6	+	Arabidopsis thaliana	MYB binding site involved in drought-inducibility
VIT_13s0064g01220	STRE	AGGGG	1017	5	+	Arabidopsis thaliana
VIT_13s0064g01220	STRE	AGGGG	1298	5	+	Arabidopsis thaliana
VIT_13s0064g01220	STRE	AGGGG	1955	5	-	Arabidopsis thaliana
VIT_13s0064g01220	MYB	CAACCA	467	6	-	Arabidopsis thaliana
VIT_13s0064g01220	MYB	CAACAG	1137	6	-	Arabidopsis thaliana
VIT_13s0064g01220	MYB	CAACCA	1218	6	+	Arabidopsis thaliana
VIT_13s0064g01220	WUN-motif	AAATTTCTT	986	9	-	Nicotiana glutinosa
VIT_13s0064g01220	TATA	TATAAAAT	482	8	+	Arabidopsis thaliana
VIT_13s0064g01220	TATA	TATAAAAT	558	8	-	Arabidopsis thaliana
VIT_13s0064g01220	TATA	TATAAAAT	1535	8	+	Arabidopsis thaliana
VIT_13s0064g01220	CAAT-box	CAAAT	89	5	-	Pisum sativum	common cis-acting element in promoter and enhancer regions
VIT_13s0064g01220	CAAT-box	CAAT	136	4	-	Nicotiana glutinosa
VIT_13s0064g01220	CAAT-box	CAAT	152	4	-	Nicotiana glutinosa
VIT_13s0064g01220	CAAT-box	CAAT	364	4	+	Nicotiana glutinosa
VIT_13s0064g01220	CAAT-box	CAAT	400	4	+	Nicotiana glutinosa
VIT_13s0064g01220	CAAT-box	CAAAT	459	5	-	Pisum sativum	common cis-acting element in promoter and enhancer regions
VIT_13s0064g01220	CAAT-box	CAAAT	474	5	+	Pisum sativum	common cis-acting element in promoter and enhancer regions
VIT_13s0064g01220	CAAT-box	CCAAT	610	5	+	Arabidopsis thaliana	common cis-acting element in promoter and enhancer regions
VIT_13s0064g01220	CAAT-box	CAAT	611	4	+	Nicotiana glutinosa
VIT_13s0064g01220	CAAT-box	CAAT	633	4	+	Nicotiana glutinosa
VIT_13s0064g01220	CAAT-box	CAAT	716	4	-	Nicotiana glutinosa
VIT_13s0064g01220	CAAT-box	CAAT	725	4	+	Nicotiana glutinosa
VIT_13s0064g01220	CAAT-box	CAAT	780	4	+	Nicotiana glutinosa
VIT_13s0064g01220	CAAT-box	CAAT	804	4	+	Nicotiana glutinosa
VIT_13s0064g01220	CAAT-box	CAAAT	872	5	+	Pisum sativum	common cis-acting element in promoter and enhancer regions
VIT_13s0064g01220	CAAT-box	CAAAT	991	5	-	Pisum sativum	common cis-acting element in promoter and enhancer regions
VIT_13s0064g01220	CAAT-box	TGCCAAC	994	7	+	Petunia hybrida	common cis-acting element in promoter and enhancer regions
VIT_13s0064g01220	CAAT-box	CAAT	1058	4	+	Nicotiana glutinosa
VIT_13s0064g01220	CAAT-box	CCAAT	1119	5	-	Arabidopsis thaliana	common cis-acting element in promoter and enhancer regions
VIT_13s0064g01220	CAAT-box	CAAT	1189	4	-	Nicotiana glutinosa
VIT_13s0064g01220	CAAT-box	CAAAT	1268	5	-	Pisum sativum	common cis-acting element in promoter and enhancer regions
VIT_13s0064g01220	CAAT-box	CAAAT	1306	5	-	Pisum sativum	common cis-acting element in promoter and enhancer regions
VIT_13s0064g01220	CAAT-box	CAAAT	1413	5	+	Pisum sativum	common cis-acting element in promoter and enhancer regions
VIT_13s0064g01220	CAAT-box	CAAT	1437	4	+	Nicotiana glutinosa
VIT_13s0064g01220	CAAT-box	CAAT	1494	4	-	Nicotiana glutinosa
VIT_13s0064g01220	CAAT-box	CAAT	1550	4	-	Nicotiana glutinosa
VIT_13s0064g01220	CAAT-box	CAAAT	1608	5	+	Pisum sativum	common cis-acting element in promoter and enhancer regions
VIT_13s0064g01220	CAAT-box	CAAT	1681	4	-	Nicotiana glutinosa
VIT_13s0064g01220	CAAT-box	CAAAT	1888	5	+	Pisum sativum	common cis-acting element in promoter and enhancer regions
VIT_13s0064g01220	CAAT-box	CAAT	1945	4	+	Nicotiana glutinosa
VIT_13s0064g01220	CAAT-box	CAAT	1949	4	+	Nicotiana glutinosa
VIT_13s0064g01220	Unnamed__6	taTAAATATct	1579	10	+	Zea mays
VIT_13s0064g01220	TGACG-motif	TGACG	1692	5	+	Hordeum vulgare	cis-acting regulatory element involved in the MeJA-responsiveness
VIT_13s0064g01220	TGACG-motif	TGACG	1704	5	-	Hordeum vulgare	cis-acting regulatory element involved in the MeJA-responsiveness
VIT_13s0064g01220	ABRE	CACGTG	863	6	+	Arabidopsis thaliana	cis-acting element involved in the abscisic acid responsiveness
VIT_13s0064g01220	ABRE	ACGTG	864	5	+	Arabidopsis thaliana	cis-acting element involved in the abscisic acid responsiveness
VIT_13s0064g01220	ABRE	GCAACGTGTC	1043	9	+	Hordeum vulgare	cis-acting element involved in the abscisic acid responsiveness
VIT_13s0064g01220	ABRE	CACGTG	1045	6	-	Arabidopsis thaliana	cis-acting element involved in the abscisic acid responsiveness
VIT_13s0064g01220	ABRE	ACGTG	1046	5	+	Arabidopsis thaliana	cis-acting element involved in the abscisic acid responsiveness
VIT_13s0064g01220	ABRE	ACGTG	1084	5	-	Arabidopsis thaliana	cis-acting element involved in the abscisic acid responsiveness
VIT_13s0064g01220	ABRE	ACGTG	1702	5	-	Arabidopsis thaliana	cis-acting element involved in the abscisic acid responsiveness
VIT_13s0064g01220	TC-rich repeats	ATTCTCTAAC	716	9	+	Nicotiana tabacum	cis-acting element involved in defense and stress responsiveness
VIT_13s0064g01220	TC-rich repeats	GTTTTCTTAC	1502	9	-	Nicotiana tabacum	cis-acting element involved in defense and stress responsiveness
VIT_13s0064g01220	Sp1	GGGCGG	83	6	-	Oryza sativa	light responsive element
VIT_13s0064g01220	Sp1	GGGCGG	1122	6	+	Oryza sativa	light responsive element
VIT_13s0064g01220	AT1-motif	AATTATTTTTTATT	744	14	+	Solanum tuberosum	part of a light responsive module
VIT_13s0064g01220	AT1-motif	AATTATTTTTTATT	1478	13	-	Solanum tuberosum	part of a light responsive module
VIT_13s0064g01220	Box 4	ATTAAT	194	6	+	Petroselinum crispum	part of a conserved DNA module involved in light responsiveness
VIT_13s0064g01220	Box 4	ATTAAT	227	6	+	Petroselinum crispum	part of a conserved DNA module involved in light responsiveness
VIT_13s0064g01220	Box 4	ATTAAT	709	6	+	Petroselinum crispum	part of a conserved DNA module involved in light responsiveness
VIT_13s0064g01220	Box 4	ATTAAT	755	6	+	Petroselinum crispum	part of a conserved DNA module involved in light responsiveness
VIT_13s0064g01220	Box 4	ATTAAT	1461	6	-	Petroselinum crispum	part of a conserved DNA module involved in light responsiveness
VIT_13s0064g01220	Box 4	ATTAAT	1652	6	-	Petroselinum crispum	part of a conserved DNA module involved in light responsiveness
VIT_13s0064g01220	ARE	AAACCA	344	6	+	Zea mays	cis-acting regulatory element essential for the anaerobic induction
VIT_13s0064g01220	ARE	AAACCA	607	6	+	Zea mays	cis-acting regulatory element essential for the anaerobic induction
VIT_13s0064g01220	G-Box	CACGTG	863	6	+	Pisum sativum	cis-acting regulatory element involved in light responsiveness
VIT_13s0064g01220	G-Box	CACGTG	1045	6	-	Pisum sativum	cis-acting regulatory element involved in light responsiveness
VIT_13s0064g01220	GATA-motif	AAGATAAGATT	1360	10	-	Arabidopsis thaliana	part of a light responsive element
VIT_13s0064g01220	ERE	ATTTTAAA	106	8	+	Nicotiana glutinos
VIT_13s0064g01220	ERE	ATTTCATA	249	8	-	Nicotiana glutinos
VIT_13s0064g01220	ERE	ATTTTAAA	419	8	-	Nicotiana glutinos
VIT_13s0064g01220	ERE	ATTTTAAA	428	8	+	Nicotiana glutinos
VIT_13s0064g01220	ERE	ATTTTAAA	729	8	+	Nicotiana glutinos
VIT_13s0064g01220	ERE	ATTTTAAA	731	8	-	Nicotiana glutinos
VIT_13s0064g01220	ERE	ATTTTAAA	1260	8	-	Nicotiana glutinos
VIT_13s0064g01220	ERE	ATTTTAAA	1557	8	-	Nicotiana glutinos
VIT_13s0064g01220	ERE	ATTTTAAA	1565	8	+	Nicotiana glutinos
VIT_13s0064g01220	Myb	CAACTG	997	6	+	Arabidopsis thaliana
VIT_13s0064g01220		motif_sequence	148	4	-	organism	short_function
VIT_13s0064g01220		motif_sequence	1003	4	-	organism	short_function
VIT_13s0064g01220		motif_sequence	1128	4	+	organism	short_function
VIT_13s0064g01220		motif_sequence	1759	4	-	organism	short_function
VIT_13s0064g01220		motif_sequence	1891	4	+	organism	short_function
VIT_13s0064g01220		motif_sequence	1973	4	+	organism	short_function
VIT_13s0064g01220	TATA-box	TATAAAT	198	7	-	Brassica juncea	core promoter element around -30 of transcription start
VIT_13s0064g01220	TATA-box	TATAAA	199	6	-	Helianthus annuus	core promoter element around -30 of transcription start
VIT_13s0064g01220	TATA-box	TATAA	200	5	-	Arabidopsis thaliana	core promoter element around -30 of transcription start
VIT_13s0064g01220	TATA-box	TATA	201	4	+	Arabidopsis thaliana	core promoter element around -30 of transcription start
VIT_13s0064g01220	TATA-box	ATATAA	231	6	+	Brassica oleracea	core promoter element around -30 of transcription start
VIT_13s0064g01220	TATA-box	TATA	232	4	+	Arabidopsis thaliana	core promoter element around -30 of transcription start
VIT_13s0064g01220	TATA-box	TATAAATA	239	8	-	Daucus carota	core promoter element around -30 of transcription start
VIT_13s0064g01220	TATA-box	TATAAAT	240	7	-	Brassica juncea	core promoter element around -30 of transcription start
VIT_13s0064g01220	TATA-box	TATAAA	241	6	-	Helianthus annuus	core promoter element around -30 of transcription start
VIT_13s0064g01220	TATA-box	TATAA	242	5	-	Arabidopsis thaliana	core promoter element around -30 of transcription start
VIT_13s0064g01220	TATA-box	TATA	243	4	+	Arabidopsis thaliana	core promoter element around -30 of transcription start
VIT_13s0064g01220	TATA-box	TATAAAA	312	7	-	Pisum sativum	core promoter element around -30 of transcription start
VIT_13s0064g01220	TATA-box	TATAAA	313	6	-	Helianthus annuus	core promoter element around -30 of transcription start
VIT_13s0064g01220	TATA-box	TATAA	314	5	-	Arabidopsis thaliana	core promoter element around -30 of transcription start
VIT_13s0064g01220	TATA-box	TATA	315	4	+	Arabidopsis thaliana	core promoter element around -30 of transcription start
VIT_13s0064g01220	TATA-box	TACAAAA	332	7	+	Oryza sativa	core promoter element around -30 of transcription start
VIT_13s0064g01220	TATA-box	ATATAT	338	6	+	Brassica napus	core promoter element around -30 of transcription start
VIT_13s0064g01220	TATA-box	TATATA	339	6	+	Arabidopsis thaliana	core promoter element around -30 of transcription start
VIT_13s0064g01220	TATA-box	ATATAA	340	6	+	Brassica oleracea	core promoter element around -30 of transcription start
VIT_13s0064g01220	TATA-box	TATA	341	4	+	Arabidopsis thaliana	core promoter element around -30 of transcription start
VIT_13s0064g01220	TATA-box	ATTATA	480	6	+	Brassica napus	core promoter element around -30 of transcription start
VIT_13s0064g01220	TATA-box	TATAA	481	5	-	Arabidopsis thaliana	core promoter element around -30 of transcription start
VIT_13s0064g01220	TATA-box	TATA	482	4	+	Arabidopsis thaliana	core promoter element around -30 of transcription start
VIT_13s0064g01220	TATA-box	TATTTAAA	529	8	-	Arabidopsis thaliana	core promoter element around -30 of transcription start
VIT_13s0064g01220	TATA-box	TATAAAA	559	7	-	Pisum sativum	core promoter element around -30 of transcription start
VIT_13s0064g01220	TATA-box	TATAAA	560	6	-	Helianthus annuus	core promoter element around -30 of transcription start
VIT_13s0064g01220	TATA-box	TATAA	561	5	-	Arabidopsis thaliana	core promoter element around -30 of transcription start
VIT_13s0064g01220	TATA-box	TATA	562	4	+	Arabidopsis thaliana	core promoter element around -30 of transcription start
VIT_13s0064g01220	TATA-box	TATTTAAA	599	8	-	Arabidopsis thaliana	core promoter element around -30 of transcription start
VIT_13s0064g01220	TATA-box	TATA	666	4	+	Arabidopsis thaliana	core promoter element around -30 of transcription start
VIT_13s0064g01220	TATA-box	TATATTTATATTT	695	12	-	Avena sativa	core promoter element around -30 of transcription start
VIT_13s0064g01220	TATA-box	ATATAA	697	6	+	Brassica oleracea	core promoter element around -30 of transcription start
VIT_13s0064g01220	TATA-box	TATA	698	4	+	Arabidopsis thaliana	core promoter element around -30 of transcription start
VIT_13s0064g01220	TATA-box	ATATAT	705	6	+	Brassica napus	core promoter element around -30 of transcription start
VIT_13s0064g01220	TATA-box	TATA	706	4	+	Arabidopsis thaliana	core promoter element around -30 of transcription start
VIT_13s0064g01220	TATA-box	TATAAAA	1236	7	-	Pisum sativum	core promoter element around -30 of transcription start
VIT_13s0064g01220	TATA-box	TATAAA	1237	6	-	Helianthus annuus	core promoter element around -30 of transcription start
VIT_13s0064g01220	TATA-box	TATAA	1238	5	-	Arabidopsis thaliana	core promoter element around -30 of transcription start
VIT_13s0064g01220	TATA-box	TATA	1239	4	-	Arabidopsis thaliana	core promoter element around -30 of transcription start
VIT_13s0064g01220	TATA-box	TATACA	1271	6	-	Helianthus annuus	core promoter element around -30 of transcription start
VIT_13s0064g01220	TATA-box	TATA	1273	4	-	Arabidopsis thaliana	core promoter element around -30 of transcription start
VIT_13s0064g01220	TATA-box	TACAAAA	1393	7	+	Oryza sativa	core promoter element around -30 of transcription start
VIT_13s0064g01220	TATA-box	taTATAAAtc	1445	9	-	Arabidopsis thaliana	core promoter element around -30 of transcription start
VIT_13s0064g01220	TATA-box	ATTATA	1447	6	+	Brassica napus	core promoter element around -30 of transcription start
VIT_13s0064g01220	TATA-box	TATATAA	1448	7	-	Arabidopsis thaliana	core promoter element around -30 of transcription start
VIT_13s0064g01220	TATA-box	TATATA	1449	6	-	Arabidopsis thaliana	core promoter element around -30 of transcription start
VIT_13s0064g01220	TATA-box	TATA	1451	4	-	Arabidopsis thaliana	core promoter element around -30 of transcription start
VIT_13s0064g01220	TATA-box	TATA	1517	4	-	Arabidopsis thaliana	core promoter element around -30 of transcription start
VIT_13s0064g01220	TATA-box	TATA	1535	4	-	Arabidopsis thaliana	core promoter element around -30 of transcription start
VIT_13s0064g01220	TATA-box	TATAA	1589	5	-	Arabidopsis thaliana	core promoter element around -30 of transcription start
VIT_13s0064g01220	TATA-box	TATA	1590	4	-	Arabidopsis thaliana	core promoter element around -30 of transcription start
VIT_13s0064g01220	AAGAA-motif	GAAAGAA	760	7	-	Avena sativa
VIT_13s0064g01220	AAGAA-motif	gGTAAAGAAA	1098	9	+	Avena sativa
VIT_13s0064g01220	G-box	CACGTG	863	6	+	Arabidopsis thaliana	cis-acting regulatory element involved in light responsiveness
VIT_13s0064g01220	G-box	ACACGTGGC	1043	9	-	Brassica napus	cis-acting regulatory element involved in light responsiveness
VIT_13s0064g01220	G-box	CACGTG	1045	6	-	Arabidopsis thaliana	cis-acting regulatory element involved in light responsiveness
VIT_13s0064g01220	G-box	CACGTC	1084	6	+	Zea mays	cis-acting regulatory element involved in light responsiveness
VIT_13s0064g01220	G-box	CACGTC	1702	6	+	Zea mays	cis-acting regulatory element involved in light responsiveness
VIT_13s0064g01220	CGTCA-motif	CGTCA	1692	5	-	Hordeum vulgare	cis-acting regulatory element involved in the MeJA-responsiveness
VIT_13s0064g01220	CGTCA-motif	CGTCA	1704	5	+	Hordeum vulgare	cis-acting regulatory element involved in the MeJA-responsiveness
VIT_13s0064g01220	Unnamed__4	CTCC	158	4	-	Petroselinum hortense
VIT_13s0064g01220	Unnamed__4	CTCC	1198	4	+	Petroselinum hortense
VIT_13s0064g01220	Unnamed__4	CTCC	1215	4	+	Petroselinum hortense
VIT_13s0064g01220	Unnamed__4	CTCC	1227	4	+	Petroselinum hortense
VIT_13s0064g01220	Unnamed__4	CTCC	1296	4	-	Petroselinum hortense
VIT_13s0064g01220	Unnamed__4	CTCC	1352	4	-	Petroselinum hortense
VIT_13s0064g01220	Unnamed__4	CTCC	1782	4	-	Petroselinum hortense
VIT_13s0064g01220	Unnamed__4	CTCC	1900	4	+	Petroselinum hortense
VIT_13s0064g01220	Unnamed__4	CTCC	1975	4	+	Petroselinum hortense
VIT_13s0064g01220	Gap-box	CAAATGAA(A/G)A	1413	9.5	+	Arabidopsis thaliana	part of a light responsive element
VIT_13s0064g01220	MYC	CATTTG	88	6	+	Arabidopsis thaliana
VIT_13s0064g01220	MYC	CATTTG	458	6	+	Arabidopsis thaliana
VIT_13s0064g01220	MYC	CATTTG	1413	6	-	Arabidopsis thaliana
VIT_14s0066g01880	LAMP-element	CTTTATCA	842	8	-	Pisum sativum	part of a light responsive element
VIT_14s0066g01880	WRE3	CCACCT	821	6	+	Pisum sativum
VIT_14s0066g01880	MBS	CAACTG	998	6	-	Arabidopsis thaliana	MYB binding site involved in drought-inducibility
VIT_14s0066g01880	MYB-like sequence	TAACCA	540	6	+	Arabidopsis thaliana
VIT_14s0066g01880	MYB-like sequence	TAACCA	888	6	-	Arabidopsis thaliana
VIT_14s0066g01880	AT~TATA-box	TATATA	1222	6	-	Arabidopsis thaliana
VIT_14s0066g01880	AT~TATA-box	TATATAAA	1547	8	-	Arabidopsis thaliana
VIT_14s0066g01880	AT~TATA-box	TATATA	1549	6	-	Arabidopsis thaliana
VIT_14s0066g01880	AT~TATA-box	TATATA	1551	6	-	Arabidopsis thaliana
VIT_14s0066g01880	AT~TATA-box	TATATA	1553	6	-	Arabidopsis thaliana
VIT_14s0066g01880	O2-site	GATGATGTGG	1101	9	+	Zea mays	cis-acting regulatory element involved in zein metabolism regulation
VIT_14s0066g01880	Myb-binding site	CAACAG	221	6	-	Nicotiana tabacum
VIT_14s0066g01880	Myb-binding site	CAACAG	873	6	+	Nicotiana tabacum
VIT_14s0066g01880	W box	TTGACC	1844	6	+	Arabidopsis thaliana
VIT_14s0066g01880	ABRE	ACGTG	74	5	+	Arabidopsis thaliana	cis-acting element involved in the abscisic acid responsiveness
VIT_14s0066g01880	ABRE	CACGTG	1603	6	-	Arabidopsis thaliana	cis-acting element involved in the abscisic acid responsiveness
VIT_14s0066g01880	ABRE	ACGTG	1604	5	+	Arabidopsis thaliana	cis-acting element involved in the abscisic acid responsiveness
VIT_14s0066g01880	ABRE	GCAACGTGTC	1846	9	-	Hordeum vulgare	cis-acting element involved in the abscisic acid responsiveness
VIT_14s0066g01880	AuxRR-core	GGTCCAT	1792	7	+	Nicotiana tabacum	cis-acting regulatory element involved in auxin responsiveness
VIT_14s0066g01880	CAAT-box	CCAAT	56	5	-	Arabidopsis thaliana	common cis-acting element in promoter and enhancer regions
VIT_14s0066g01880	CAAT-box	CAAT	117	4	+	Nicotiana glutinosa
VIT_14s0066g01880	CAAT-box	CAAAT	138	5	-	Pisum sativum	common cis-acting element in promoter and enhancer regions
VIT_14s0066g01880	CAAT-box	CCAAT	198	5	+	Arabidopsis thaliana	common cis-acting element in promoter and enhancer regions
VIT_14s0066g01880	CAAT-box	CAAT	199	4	+	Nicotiana glutinosa
VIT_14s0066g01880	CAAT-box	CAAT	203	4	+	Nicotiana glutinosa
VIT_14s0066g01880	CAAT-box	CAAT	252	4	+	Nicotiana glutinosa
VIT_14s0066g01880	CAAT-box	CAAT	310	4	+	Nicotiana glutinosa
VIT_14s0066g01880	CAAT-box	CCAAT	474	5	-	Arabidopsis thaliana	common cis-acting element in promoter and enhancer regions
VIT_14s0066g01880	CAAT-box	CAAT	490	4	-	Nicotiana glutinosa
VIT_14s0066g01880	CAAT-box	CAAT	517	4	-	Nicotiana glutinosa
VIT_14s0066g01880	CAAT-box	CAAT	703	4	-	Nicotiana glutinosa
VIT_14s0066g01880	CAAT-box	CAAT	765	4	+	Nicotiana glutinosa
VIT_14s0066g01880	CAAT-box	CAAT	775	4	+	Nicotiana glutinosa
VIT_14s0066g01880	CAAT-box	CAAT	780	4	-	Nicotiana glutinosa
VIT_14s0066g01880	CAAT-box	CAAAT	1105	5	-	Pisum sativum	common cis-acting element in promoter and enhancer regions
VIT_14s0066g01880	CAAT-box	CAAT	1231	4	+	Nicotiana glutinosa
VIT_14s0066g01880	CAAT-box	CAAT	1362	4	-	Nicotiana glutinosa
VIT_14s0066g01880	CAAT-box	CAACCAACTCC	1367	10	-	Arabidopsis thaliana	common cis-acting element in promoter and enhancer regions
VIT_14s0066g01880	CAAT-box	CAAT	1410	4	-	Nicotiana glutinosa
VIT_14s0066g01880	CAAT-box	CAAT	1454	4	-	Nicotiana glutinosa
VIT_14s0066g01880	CAAT-box	CAAT	1466	4	-	Nicotiana glutinosa
VIT_14s0066g01880	CAAT-box	CAAAT	1480	5	-	Pisum sativum	common cis-acting element in promoter and enhancer regions
VIT_14s0066g01880	CAAT-box	CAAT	1489	4	+	Nicotiana glutinosa
VIT_14s0066g01880	CAAT-box	CAAAT	1538	5	-	Pisum sativum	common cis-acting element in promoter and enhancer regions
VIT_14s0066g01880	CAAT-box	CAAAT	1572	5	+	Pisum sativum	common cis-acting element in promoter and enhancer regions
VIT_14s0066g01880	CAAT-box	CCAAT	1727	5	-	Arabidopsis thaliana	common cis-acting element in promoter and enhancer regions
VIT_14s0066g01880	CAAT-box	CAAT	1811	4	+	Nicotiana glutinosa
VIT_14s0066g01880	CAAT-box	CAAAT	1813	5	-	Pisum sativum	common cis-acting element in promoter and enhancer regions
VIT_14s0066g01880	CAAT-box	CAAT	1823	4	-	Nicotiana glutinosa
VIT_14s0066g01880	CAAT-box	CCAAT	1830	5	-	Arabidopsis thaliana	common cis-acting element in promoter and enhancer regions
VIT_14s0066g01880	CAAT-box	CAAAT	1839	5	+	Pisum sativum	common cis-acting element in promoter and enhancer regions
VIT_14s0066g01880	CAAT-box	CAAAT	1842	5	-	Pisum sativum	common cis-acting element in promoter and enhancer regions
VIT_14s0066g01880	CAAT-box	CCAAT	1913	5	-	Arabidopsis thaliana	common cis-acting element in promoter and enhancer regions
VIT_14s0066g01880	MYB	CAACAG	221	6	-	Arabidopsis thaliana
VIT_14s0066g01880	MYB	TAACCA	540	6	+	Arabidopsis thaliana
VIT_14s0066g01880	MYB	CAACAG	873	6	+	Arabidopsis thaliana
VIT_14s0066g01880	MYB	TAACCA	888	6	-	Arabidopsis thaliana
VIT_14s0066g01880	MYB	CAACCA	1372	6	-	Arabidopsis thaliana
VIT_14s0066g01880	MYB	CAACCA	1383	6	+	Arabidopsis thaliana
VIT_14s0066g01880	MYB recognition site	CCGTTG	1849	6	+	Arabidopsis thaliana
VIT_14s0066g01880	STRE	AGGGG	35	5	+	Arabidopsis thaliana
VIT_14s0066g01880	TCA-element	CCATCTTTTT	1883	9	-	Nicotiana tabacum	cis-acting element involved in salicylic acid responsiveness
VIT_14s0066g01880	HD-Zip 1	CAAT(A/T)ATTG	775	8	+	Arabidopsis thaliana	element involved in differentiation of the palisade mesophyll cells
VIT_14s0066g01880		motif_sequence	243	4	-	organism	short_function
VIT_14s0066g01880		motif_sequence	314	4	-	organism	short_function
VIT_14s0066g01880		motif_sequence	617	4	-	organism	short_function
VIT_14s0066g01880		motif_sequence	625	4	-	organism	short_function
VIT_14s0066g01880		motif_sequence	666	4	-	organism	short_function
VIT_14s0066g01880		motif_sequence	910	4	-	organism	short_function
VIT_14s0066g01880		motif_sequence	1067	4	-	organism	short_function
VIT_14s0066g01880		motif_sequence	1173	4	+	organism	short_function
VIT_14s0066g01880		motif_sequence	1318	4	+	organism	short_function
VIT_14s0066g01880		motif_sequence	1391	4	+	organism	short_function
VIT_14s0066g01880		motif_sequence	1500	4	+	organism	short_function
VIT_14s0066g01880		motif_sequence	1584	4	+	organism	short_function
VIT_14s0066g01880		motif_sequence	1702	4	+	organism	short_function
VIT_14s0066g01880		motif_sequence	1902	4	-	organism	short_function
VIT_14s0066g01880		motif_sequence	2011	4	-	organism	short_function
VIT_14s0066g01880	CCGTCC-box	CCGTCC	1863	6	+	Petroselinum hortense
VIT_14s0066g01880	ERE	ATTTTAAA	721	8	-	Nicotiana glutinos
VIT_14s0066g01880	Myb	CAACTG	998	6	-	Arabidopsis thaliana
VIT_14s0066g01880	G-Box	CACGTGAAA	1600	9	-	Pisum sativum	cis-acting regulatory element involved in light responsiveness
VIT_14s0066g01880	G-Box	CACGTG	1603	6	-	Pisum sativum	cis-acting regulatory element involved in light responsiveness
VIT_14s0066g01880	GT1-motif	GGTTAAT	538	7	-	Avena sativa	light responsive element
VIT_14s0066g01880	GT1-motif	GGTTAA	539	6	-	Arabidopsis thaliana	light responsive element
VIT_14s0066g01880	GT1-motif	GGTTAA	889	6	+	Arabidopsis thaliana	light responsive element
VIT_14s0066g01880	CCGTCC motif	CCGTCC	1863	6	+	Nicotiana tabacum
VIT_14s0066g01880	ARE	AAACCA	361	6	+	Zea mays	cis-acting regulatory element essential for the anaerobic induction
VIT_14s0066g01880	ARE	AAACCA	1333	6	-	Zea mays	cis-acting regulatory element essential for the anaerobic induction
VIT_14s0066g01880	TCA	TCATCTTCAT	1124	9	+	Pisum sativum
VIT_14s0066g01880	TCA	TCATCTTCAT	1401	9	-	Pisum sativum
VIT_14s0066g01880	TCA	TCATCTTCAT	1498	9	+	Pisum sativum
VIT_14s0066g01880	CCAAT-box	CAACGG	1849	6	-	Hordeum vulgare	MYBHv1 binding site
VIT_14s0066g01880	Box 4	ATTAAT	1284	6	-	Petroselinum crispum	part of a conserved DNA module involved in light responsiveness
VIT_14s0066g01880	MYC	CATTTG	1572	6	-	Arabidopsis thaliana
VIT_14s0066g01880	A-box	CCGTCC	1863	6	+	Petroselinum crispum	cis-acting regulatory element
VIT_14s0066g01880	Unnamed__4	CTCC	39	4	-	Petroselinum hortense
VIT_14s0066g01880	Unnamed__4	CTCC	92	4	-	Petroselinum hortense
VIT_14s0066g01880	Unnamed__4	CTCC	165	4	-	Petroselinum hortense
VIT_14s0066g01880	Unnamed__4	CTCC	367	4	-	Petroselinum hortense
VIT_14s0066g01880	Unnamed__4	CTCC	448	4	+	Petroselinum hortense
VIT_14s0066g01880	Unnamed__4	CTCC	666	4	-	Petroselinum hortense
VIT_14s0066g01880	Unnamed__4	CTCC	1003	4	-	Petroselinum hortense
VIT_14s0066g01880	Unnamed__4	CTCC	1013	4	+	Petroselinum hortense
VIT_14s0066g01880	Unnamed__4	CTCC	1039	4	+	Petroselinum hortense
VIT_14s0066g01880	Unnamed__4	CTCC	1656	4	+	Petroselinum hortense
VIT_14s0066g01880	Unnamed__4	CTCC	1704	4	+	Petroselinum hortense
VIT_14s0066g01880	Unnamed__4	CTCC	2011	4	-	Petroselinum hortense
VIT_14s0066g01880	TGA-element	AACGAC	500	6	+	Brassica oleracea	auxin-responsive element
VIT_14s0066g01880	AT-rich element	ATAGAAATCAA	767	10	+	Glycine max	binding site of AT-rich DNA binding protein (ATBP-1)
VIT_14s0066g01880	AT-rich element	ATAGAAATCAA	1503	10	-	Glycine max	binding site of AT-rich DNA binding protein (ATBP-1)
VIT_14s0066g01880	G-box	CACGTC	73	6	-	Zea mays	cis-acting regulatory element involved in light responsiveness
VIT_14s0066g01880	G-box	CACGTG	1603	6	-	Arabidopsis thaliana	cis-acting regulatory element involved in light responsiveness
VIT_14s0066g01880	AAGAA-motif	GAAAGAA	957	7	-	Avena sativa
VIT_14s0066g01880	AAGAA-motif	GAAAGAA	1208	7	-	Avena sativa
VIT_14s0066g01880	TATA-box	TATAAAT	610	7	-	Brassica juncea	core promoter element around -30 of transcription start
VIT_14s0066g01880	TATA-box	TATAAA	611	6	-	Helianthus annuus	core promoter element around -30 of transcription start
VIT_14s0066g01880	TATA-box	TATAA	612	5	-	Arabidopsis thaliana	core promoter element around -30 of transcription start
VIT_14s0066g01880	TATA-box	TATA	613	4	+	Arabidopsis thaliana	core promoter element around -30 of transcription start
VIT_14s0066g01880	TATA-box	ATATAA	684	6	+	Brassica oleracea	core promoter element around -30 of transcription start
VIT_14s0066g01880	TATA-box	TATA	685	4	+	Arabidopsis thaliana	core promoter element around -30 of transcription start
VIT_14s0066g01880	TATA-box	TATA	755	4	+	Arabidopsis thaliana	core promoter element around -30 of transcription start
VIT_14s0066g01880	TATA-box	TAAAGATT	792	8	+	Arabidopsis thaliana	core promoter element around -30 of transcription start
VIT_14s0066g01880	TATA-box	ccTATAAAaa	929	9	-	Arabidopsis thaliana	core promoter element around -30 of transcription start
VIT_14s0066g01880	TATA-box	ccTATAAAaa	1159	9	+	Arabidopsis thaliana	core promoter element around -30 of transcription start
VIT_14s0066g01880	TATA-box	TATA	1161	4	-	Arabidopsis thaliana	core promoter element around -30 of transcription start
VIT_14s0066g01880	TATA-box	TATTTAAA	1216	8	-	Arabidopsis thaliana	core promoter element around -30 of transcription start
VIT_14s0066g01880	TATA-box	ATATAT	1221	6	-	Brassica napus	core promoter element around -30 of transcription start
VIT_14s0066g01880	TATA-box	TATATA	1222	6	-	Arabidopsis thaliana	core promoter element around -30 of transcription start
VIT_14s0066g01880	TATA-box	ATATAA	1223	6	+	Brassica oleracea	core promoter element around -30 of transcription start
VIT_14s0066g01880	TATA-box	TATA	1224	4	-	Arabidopsis thaliana	core promoter element around -30 of transcription start
VIT_14s0066g01880	TATA-box	ATTATA	1236	6	+	Brassica napus	core promoter element around -30 of transcription start
VIT_14s0066g01880	TATA-box	TATAA	1237	5	-	Arabidopsis thaliana	core promoter element around -30 of transcription start
VIT_14s0066g01880	TATA-box	TATA	1238	4	-	Arabidopsis thaliana	core promoter element around -30 of transcription start
VIT_14s0066g01880	TATA-box	TATA	1301	4	-	Arabidopsis thaliana	core promoter element around -30 of transcription start
VIT_14s0066g01880	TATA-box	taTATAAAtc	1545	9	-	Arabidopsis thaliana	core promoter element around -30 of transcription start
VIT_14s0066g01880	TATA-box	TATAAA	1547	6	-	Helianthus annuus	core promoter element around -30 of transcription start
VIT_14s0066g01880	TATA-box	TATATAA	1548	7	-	Arabidopsis thaliana	core promoter element around -30 of transcription start
VIT_14s0066g01880	TATA-box	TATATA	1549	6	-	Arabidopsis thaliana	core promoter element around -30 of transcription start
VIT_14s0066g01880	TATA-box	ATATAT	1550	6	-	Brassica napus	core promoter element around -30 of transcription start
VIT_14s0066g01880	TATA-box	TATATA	1551	6	-	Arabidopsis thaliana	core promoter element around -30 of transcription start
VIT_14s0066g01880	TATA-box	ATATAT	1552	6	-	Brassica napus	core promoter element around -30 of transcription start
VIT_14s0066g01880	TATA-box	TATATA	1553	6	-	Arabidopsis thaliana	core promoter element around -30 of transcription start
VIT_14s0066g01880	TATA-box	TATA	1555	4	-	Arabidopsis thaliana	core promoter element around -30 of transcription start
VIT_14s0066g01880	TATA-box	ATTATA	1688	6	+	Brassica napus	core promoter element around -30 of transcription start
VIT_14s0066g01880	TATA-box	TATAA	1689	5	-	Arabidopsis thaliana	core promoter element around -30 of transcription start
VIT_14s0066g01880	TATA-box	TATA	1690	4	-	Arabidopsis thaliana	core promoter element around -30 of transcription start
VIT_14s0066g01880	TATA-box	ATATAA	1747	6	+	Brassica oleracea	core promoter element around -30 of transcription start
VIT_14s0066g01880	TATA-box	TATA	1748	4	-	Arabidopsis thaliana	core promoter element around -30 of transcription start
VIT_14s0066g01880	TATA-box	ATATAA	1951	6	+	Brassica oleracea	core promoter element around -30 of transcription start
VIT_14s0066g01880	TATA-box	TATA	1952	4	-	Arabidopsis thaliana	core promoter element around -30 of transcription start
VIT_16s0022g01680	MYC	CATTTG	249	6	-	Arabidopsis thaliana
VIT_16s0022g01680	ABRE3a	TACGTG	712	6	+	Zea mays
VIT_16s0022g01680	ABRE3a	TACGTG	1788	6	+	Zea mays
VIT_16s0022g01680	G-box	TACGTG	712	6	+	Arabidopsis thaliana	cis-acting regulatory element involved in light responsiveness
VIT_16s0022g01680	G-box	TACGTG	1788	6	+	Arabidopsis thaliana	cis-acting regulatory element involved in light responsiveness
VIT_16s0022g01680	TATA-box	TACAAAA	192	7	+	Oryza sativa	core promoter element around -30 of transcription start
VIT_16s0022g01680	TATA-box	ATATAA	202	6	+	Brassica oleracea	core promoter element around -30 of transcription start
VIT_16s0022g01680	TATA-box	TATA	203	4	+	Arabidopsis thaliana	core promoter element around -30 of transcription start
VIT_16s0022g01680	TATA-box	TATTTAAA	215	8	+	Arabidopsis thaliana	core promoter element around -30 of transcription start
VIT_16s0022g01680	TATA-box	TATAAAA	224	7	-	Pisum sativum	core promoter element around -30 of transcription start
VIT_16s0022g01680	TATA-box	TATAAA	225	6	-	Helianthus annuus	core promoter element around -30 of transcription start
VIT_16s0022g01680	TATA-box	TATATAA	226	7	-	Arabidopsis thaliana	core promoter element around -30 of transcription start
VIT_16s0022g01680	TATA-box	TATATA	227	6	+	Arabidopsis thaliana	core promoter element around -30 of transcription start
VIT_16s0022g01680	TATA-box	ATATAT	228	6	+	Brassica napus	core promoter element around -30 of transcription start
VIT_16s0022g01680	TATA-box	TATA	229	4	+	Arabidopsis thaliana	core promoter element around -30 of transcription start
VIT_16s0022g01680	TATA-box	TATTTAAA	236	8	-	Arabidopsis thaliana	core promoter element around -30 of transcription start
VIT_16s0022g01680	TATA-box	ATATAA	285	6	+	Brassica oleracea	core promoter element around -30 of transcription start
VIT_16s0022g01680	TATA-box	TATA	286	4	+	Arabidopsis thaliana	core promoter element around -30 of transcription start
VIT_16s0022g01680	TATA-box	ATATAA	290	6	+	Brassica oleracea	core promoter element around -30 of transcription start
VIT_16s0022g01680	TATA-box	TATA	291	4	+	Arabidopsis thaliana	core promoter element around -30 of transcription start
VIT_16s0022g01680	TATA-box	TATA	378	4	+	Arabidopsis thaliana	core promoter element around -30 of transcription start
VIT_16s0022g01680	TATA-box	TATA	393	4	+	Arabidopsis thaliana	core promoter element around -30 of transcription start
VIT_16s0022g01680	TATA-box	ATATAT	409	6	+	Brassica napus	core promoter element around -30 of transcription start
VIT_16s0022g01680	TATA-box	TATATA	410	6	+	Arabidopsis thaliana	core promoter element around -30 of transcription start
VIT_16s0022g01680	TATA-box	ATATAT	411	6	+	Brassica napus	core promoter element around -30 of transcription start
VIT_16s0022g01680	TATA-box	TATA	412	4	+	Arabidopsis thaliana	core promoter element around -30 of transcription start
VIT_16s0022g01680	TATA-box	TACATAAA	422	8	-	Oryza sativa	core promoter element around -30 of transcription start
VIT_16s0022g01680	TATA-box	ATATAT	447	6	+	Brassica napus	core promoter element around -30 of transcription start
VIT_16s0022g01680	TATA-box	TATA	448	4	+	Arabidopsis thaliana	core promoter element around -30 of transcription start
VIT_16s0022g01680	TATA-box	TATTTAAA	512	8	-	Arabidopsis thaliana	core promoter element around -30 of transcription start
VIT_16s0022g01680	TATA-box	ATTATA	793	6	+	Brassica napus	core promoter element around -30 of transcription start
VIT_16s0022g01680	TATA-box	TATAA	794	5	-	Arabidopsis thaliana	core promoter element around -30 of transcription start
VIT_16s0022g01680	TATA-box	TATA	795	4	+	Arabidopsis thaliana	core promoter element around -30 of transcription start
VIT_16s0022g01680	TATA-box	taTATAAAtc	847	9	-	Arabidopsis thaliana	core promoter element around -30 of transcription start
VIT_16s0022g01680	TATA-box	ATATAA	852	6	+	Brassica oleracea	core promoter element around -30 of transcription start
VIT_16s0022g01680	TATA-box	TATA	853	4	+	Arabidopsis thaliana	core promoter element around -30 of transcription start
VIT_16s0022g01680	TATA-box	ATATAT	857	6	+	Brassica napus	core promoter element around -30 of transcription start
VIT_16s0022g01680	TATA-box	TATA	858	4	+	Arabidopsis thaliana	core promoter element around -30 of transcription start
VIT_16s0022g01680	TATA-box	TATTTAAA	910	8	-	Arabidopsis thaliana	core promoter element around -30 of transcription start
VIT_16s0022g01680	TATA-box	ATTATA	973	6	+	Brassica napus	core promoter element around -30 of transcription start
VIT_16s0022g01680	TATA-box	TATAA	974	5	-	Arabidopsis thaliana	core promoter element around -30 of transcription start
VIT_16s0022g01680	TATA-box	TATA	975	4	+	Arabidopsis thaliana	core promoter element around -30 of transcription start
VIT_16s0022g01680	TATA-box	ATTATA	996	6	+	Brassica napus	core promoter element around -30 of transcription start
VIT_16s0022g01680	TATA-box	TATAA	997	5	-	Arabidopsis thaliana	core promoter element around -30 of transcription start
VIT_16s0022g01680	TATA-box	TATA	998	4	+	Arabidopsis thaliana	core promoter element around -30 of transcription start
VIT_16s0022g01680	TATA-box	ATATAT	1022	6	-	Brassica napus	core promoter element around -30 of transcription start
VIT_16s0022g01680	TATA-box	TATA	1023	4	-	Arabidopsis thaliana	core promoter element around -30 of transcription start
VIT_16s0022g01680	TATA-box	ATATAA	1122	6	+	Brassica oleracea	core promoter element around -30 of transcription start
VIT_16s0022g01680	TATA-box	TATA	1123	4	-	Arabidopsis thaliana	core promoter element around -30 of transcription start
VIT_16s0022g01680	TATA-box	ATATAA	1145	6	+	Brassica oleracea	core promoter element around -30 of transcription start
VIT_16s0022g01680	TATA-box	TATA	1146	4	-	Arabidopsis thaliana	core promoter element around -30 of transcription start
VIT_16s0022g01680	TATA-box	TACAAAA	1155	7	+	Oryza sativa	core promoter element around -30 of transcription start
VIT_16s0022g01680	TATA-box	ATATAT	1216	6	-	Brassica napus	core promoter element around -30 of transcription start
VIT_16s0022g01680	TATA-box	TATA	1217	4	-	Arabidopsis thaliana	core promoter element around -30 of transcription start
VIT_16s0022g01680	TATA-box	TACAAAA	1308	7	-	Oryza sativa	core promoter element around -30 of transcription start
VIT_16s0022g01680	TATA-box	TATA	1373	4	-	Arabidopsis thaliana	core promoter element around -30 of transcription start
VIT_16s0022g01680	TATA-box	ATATAT	1396	6	-	Brassica napus	core promoter element around -30 of transcription start
VIT_16s0022g01680	TATA-box	TATA	1397	4	-	Arabidopsis thaliana	core promoter element around -30 of transcription start
VIT_16s0022g01680	TATA-box	TATAAAA	1416	7	-	Pisum sativum	core promoter element around -30 of transcription start
VIT_16s0022g01680	TATA-box	TATAAA	1417	6	-	Helianthus annuus	core promoter element around -30 of transcription start
VIT_16s0022g01680	TATA-box	TATATAA	1418	7	-	Arabidopsis thaliana	core promoter element around -30 of transcription start
VIT_16s0022g01680	TATA-box	TATATA	1419	6	-	Arabidopsis thaliana	core promoter element around -30 of transcription start
VIT_16s0022g01680	TATA-box	ATATAT	1420	6	-	Brassica napus	core promoter element around -30 of transcription start
VIT_16s0022g01680	TATA-box	TATA	1421	4	-	Arabidopsis thaliana	core promoter element around -30 of transcription start
VIT_16s0022g01680	TATA-box	ccTATAAAaa	1543	10	-	Arabidopsis thaliana	core promoter element around -30 of transcription start
VIT_16s0022g01680	TATA-box	TATAAAA	1544	7	-	Pisum sativum	core promoter element around -30 of transcription start
VIT_16s0022g01680	TATA-box	TATAAA	1545	6	-	Helianthus annuus	core promoter element around -30 of transcription start
VIT_16s0022g01680	TATA-box	TATAA	1546	5	-	Arabidopsis thaliana	core promoter element around -30 of transcription start
VIT_16s0022g01680	TATA-box	TATA	1547	4	-	Arabidopsis thaliana	core promoter element around -30 of transcription start
VIT_16s0022g01680	TATA-box	TATTTAAA	1691	8	-	Arabidopsis thaliana	core promoter element around -30 of transcription start
VIT_16s0022g01680	TATA-box	ATTATA	1705	6	+	Brassica napus	core promoter element around -30 of transcription start
VIT_16s0022g01680	TATA-box	TATAA	1706	5	-	Arabidopsis thaliana	core promoter element around -30 of transcription start
VIT_16s0022g01680	TATA-box	TATA	1707	4	-	Arabidopsis thaliana	core promoter element around -30 of transcription start
VIT_16s0022g01680	TATA-box	TACAAAA	1722	7	-	Oryza sativa	core promoter element around -30 of transcription start
VIT_16s0022g01680	TATA-box	ccTATAAAaa	1732	9	-	Arabidopsis thaliana	core promoter element around -30 of transcription start
VIT_16s0022g01680	TATA-box	TATAAA	1734	6	-	Helianthus annuus	core promoter element around -30 of transcription start
VIT_16s0022g01680	TATA-box	TATAA	1735	5	-	Arabidopsis thaliana	core promoter element around -30 of transcription start
VIT_16s0022g01680	TATA-box	TATA	1736	4	-	Arabidopsis thaliana	core promoter element around -30 of transcription start
VIT_16s0022g01680	TATA-box	TATAAA	1775	6	-	Helianthus annuus	core promoter element around -30 of transcription start
VIT_16s0022g01680	TATA-box	TATAA	1776	5	-	Arabidopsis thaliana	core promoter element around -30 of transcription start
VIT_16s0022g01680	TATA-box	TATA	1777	4	-	Arabidopsis thaliana	core promoter element around -30 of transcription start
VIT_16s0022g01680	TATA-box	ATATAT	1812	6	-	Brassica napus	core promoter element around -30 of transcription start
VIT_16s0022g01680	TATA-box	TATA	1813	4	-	Arabidopsis thaliana	core promoter element around -30 of transcription start
VIT_16s0022g01680	TATA-box	ATATAT	1908	6	-	Brassica napus	core promoter element around -30 of transcription start
VIT_16s0022g01680	TATA-box	TATATA	1909	6	-	Arabidopsis thaliana	core promoter element around -30 of transcription start
VIT_16s0022g01680	TATA-box	ATATAT	1910	6	-	Brassica napus	core promoter element around -30 of transcription start
VIT_16s0022g01680	TATA-box	TATA	1911	4	-	Arabidopsis thaliana	core promoter element around -30 of transcription start
VIT_16s0022g01680	TATA-box	TATACA	1915	6	-	Helianthus annuus	core promoter element around -30 of transcription start
VIT_16s0022g01680	TATA-box	TATA	1917	4	-	Arabidopsis thaliana	core promoter element around -30 of transcription start
VIT_16s0022g01680	AAGAA-motif	GAAAGAA	1468	7	-	Avena sativa
VIT_16s0022g01680	AAGAA-motif	GAAAGAA	1998	7	+	Avena sativa
VIT_16s0022g01680	Unnamed__4	CTCC	27	4	+	Petroselinum hortense
VIT_16s0022g01680	Unnamed__4	CTCC	756	4	+	Petroselinum hortense
VIT_16s0022g01680	Unnamed__4	CTCC	1551	4	-	Petroselinum hortense
VIT_16s0022g01680	Unnamed__4	CTCC	1869	4	+	Petroselinum hortense
VIT_16s0022g01680	Unnamed__4	CTCC	1946	4	-	Petroselinum hortense
VIT_16s0022g01680	Unnamed__4	CTCC	1952	4	-	Petroselinum hortense
VIT_16s0022g01680	Unnamed__4	CTCC	1986	4	-	Petroselinum hortense
VIT_16s0022g01680	AT-rich element	ATAGAAATCAA	181	10	+	Glycine max	binding site of AT-rich DNA binding protein (ATBP-1)
VIT_16s0022g01680	GATA-motif	AAGGATAAGG	1944	9	+	Solanum tuberosum	part of a light responsive element
VIT_16s0022g01680	ERE	ATTTTAAA	217	8	-	Nicotiana glutinos
VIT_16s0022g01680	ERE	ATTTTAAA	989	8	+	Nicotiana glutinos
VIT_16s0022g01680	ERE	ATTTTAAA	1338	8	+	Nicotiana glutinos
VIT_16s0022g01680	ERE	ATTTTAAA	1403	8	+	Nicotiana glutinos
VIT_16s0022g01680		motif_sequence	700	4	+	organism	short_function
VIT_16s0022g01680		motif_sequence	1297	4	+	organism	short_function
VIT_16s0022g01680	Box 4	ATTAAT	415	6	+	Petroselinum crispum	part of a conserved DNA module involved in light responsiveness
VIT_16s0022g01680	Box 4	ATTAAT	848	6	+	Petroselinum crispum	part of a conserved DNA module involved in light responsiveness
VIT_16s0022g01680	Box 4	ATTAAT	1062	6	-	Petroselinum crispum	part of a conserved DNA module involved in light responsiveness
VIT_16s0022g01680	Box 4	ATTAAT	1432	6	-	Petroselinum crispum	part of a conserved DNA module involved in light responsiveness
VIT_16s0022g01680	ARE	AAACCA	1149	6	+	Zea mays	cis-acting regulatory element essential for the anaerobic induction
VIT_16s0022g01680	ABRE4	CACGTA	712	6	-	Zea mays
VIT_16s0022g01680	ABRE4	CACGTA	1788	6	-	Zea mays
VIT_16s0022g01680	ABRE	ACGTG	713	5	+	Arabidopsis thaliana	cis-acting element involved in the abscisic acid responsiveness
VIT_16s0022g01680	ABRE	ACGTG	1789	5	+	Arabidopsis thaliana	cis-acting element involved in the abscisic acid responsiveness
VIT_16s0022g01680	Unnamed__6	taTAAATATct	291	10	+	Zea mays
VIT_16s0022g01680	MYB	CAACCA	1903	6	+	Arabidopsis thaliana
VIT_16s0022g01680	MYB	CAACCA	1937	6	+	Arabidopsis thaliana
VIT_16s0022g01680	WUN-motif	AAATTTCTT	294	9	+	Nicotiana glutinosa
VIT_16s0022g01680	CAAT-box	CAAT	123	4	-	Nicotiana glutinosa
VIT_16s0022g01680	CAAT-box	CAAT	189	4	+	Nicotiana glutinosa
VIT_16s0022g01680	CAAT-box	CAAAT	249	5	+	Pisum sativum	common cis-acting element in promoter and enhancer regions
VIT_16s0022g01680	CAAT-box	CAAT	264	4	+	Nicotiana glutinosa
VIT_16s0022g01680	CAAT-box	CAAT	311	4	-	Nicotiana glutinosa
VIT_16s0022g01680	CAAT-box	CAAAT	334	5	-	Pisum sativum	common cis-acting element in promoter and enhancer regions
VIT_16s0022g01680	CAAT-box	CAAAT	470	5	-	Pisum sativum	common cis-acting element in promoter and enhancer regions
VIT_16s0022g01680	CAAT-box	CAAAT	505	5	+	Pisum sativum	common cis-acting element in promoter and enhancer regions
VIT_16s0022g01680	CAAT-box	CAAT	596	4	+	Nicotiana glutinosa
VIT_16s0022g01680	CAAT-box	CAAT	627	4	+	Nicotiana glutinosa
VIT_16s0022g01680	CAAT-box	CCAAT	705	5	+	Arabidopsis thaliana	common cis-acting element in promoter and enhancer regions
VIT_16s0022g01680	CAAT-box	CAAT	706	4	+	Nicotiana glutinosa
VIT_16s0022g01680	CAAT-box	CCAAT	735	5	+	Arabidopsis thaliana	common cis-acting element in promoter and enhancer regions
VIT_16s0022g01680	CAAT-box	CAAT	736	4	+	Nicotiana glutinosa
VIT_16s0022g01680	CAAT-box	CAAAT	773	5	-	Pisum sativum	common cis-acting element in promoter and enhancer regions
VIT_16s0022g01680	CAAT-box	CAAT	805	4	-	Nicotiana glutinosa
VIT_16s0022g01680	CAAT-box	CAAT	822	4	-	Nicotiana glutinosa
VIT_16s0022g01680	CAAT-box	CAAAT	900	5	+	Pisum sativum	common cis-acting element in promoter and enhancer regions
VIT_16s0022g01680	CAAT-box	CAAAT	933	5	-	Pisum sativum	common cis-acting element in promoter and enhancer regions
VIT_16s0022g01680	CAAT-box	CAAT	1211	4	-	Nicotiana glutinosa
VIT_16s0022g01680	CAAT-box	CAAAT	1220	5	-	Pisum sativum	common cis-acting element in promoter and enhancer regions
VIT_16s0022g01680	CAAT-box	CCAAT	1267	5	+	Arabidopsis thaliana	common cis-acting element in promoter and enhancer regions
VIT_16s0022g01680	CAAT-box	CAAT	1268	4	+	Nicotiana glutinosa
VIT_16s0022g01680	CAAT-box	CAAAT	1316	5	-	Pisum sativum	common cis-acting element in promoter and enhancer regions
VIT_16s0022g01680	CAAT-box	CAAT	1528	4	+	Nicotiana glutinosa
VIT_16s0022g01680	CAAT-box	CAAAT	1533	5	+	Pisum sativum	common cis-acting element in promoter and enhancer regions
VIT_16s0022g01680	CAAT-box	CAAAT	1580	5	+	Pisum sativum	common cis-acting element in promoter and enhancer regions
VIT_16s0022g01680	CAAT-box	CAAAT	1742	5	+	Pisum sativum	common cis-acting element in promoter and enhancer regions
VIT_16s0022g01680	CAAT-box	CAAT	1836	4	+	Nicotiana glutinosa
VIT_16s0022g01680	CAAT-box	CAAAT	1886	5	+	Pisum sativum	common cis-acting element in promoter and enhancer regions
VIT_16s0022g01680	CAAT-box	CAAAT	1892	5	+	Pisum sativum	common cis-acting element in promoter and enhancer regions
VIT_16s0022g01680	CAAT-box	CAAT	1974	4	+	Nicotiana glutinosa
VIT_16s0022g01680	TATA	TATAAAAT	223	8	-	Arabidopsis thaliana
VIT_16s0022g01680	TATA	TATAAAAT	393	8	+	Arabidopsis thaliana
VIT_16s0022g01680	TATA	TATAAAAT	1415	8	-	Arabidopsis thaliana
VIT_16s0022g01680	Myc	TCTCTTA	1520	7	+	Arabidopsis thaliana
VIT_16s0022g01680	ATCT-motif	AATCTAATCC	1245	9	-	Pisum sativum	part of a conserved DNA module involved in light responsiveness
VIT_16s0022g01680	AT~TATA-box	TATATAAA	225	8	-	Arabidopsis thaliana
VIT_16s0022g01680	AT~TATA-box	TATATA	227	6	+	Arabidopsis thaliana
VIT_16s0022g01680	AT~TATA-box	TATATA	410	6	+	Arabidopsis thaliana
VIT_16s0022g01680	AT~TATA-box	TATATAAA	1417	8	-	Arabidopsis thaliana
VIT_16s0022g01680	AT~TATA-box	TATATA	1419	6	-	Arabidopsis thaliana
VIT_16s0022g01680	AT~TATA-box	TATATA	1909	6	-	Arabidopsis thaliana
VIT_16s0022g01680	I-box	GTATAAGGCC	687	9	-	Larix laricina	part of a light responsive element
VIT_16s0022g01680	CAT-box	GCCACT	678	6	-	Arabidopsis thaliana	cis-acting regulatory element related to meristem expression
VIT_16s0022g01680	P-box	CCTTTTG	1875	7	-	Oryza sativa	gibberellin-responsive element
VIT_16s0022g01680	P-box	CCTTTTG	1941	7	-	Oryza sativa	gibberellin-responsive element
VIT_16s0022g01680	P-box	CCTTTTG	1981	7	-	Oryza sativa	gibberellin-responsive element
VIT_16s0022g01980	AE-box	AGAAACTT	1778	8	-	Arabidopsis thaliana	part of a module for light response
VIT_16s0022g01980	ABRE	ACGTG	1293	5	+	Arabidopsis thaliana	cis-acting element involved in the abscisic acid responsiveness
VIT_16s0022g01980	ABRE	CACGTG	1740	6	-	Arabidopsis thaliana	cis-acting element involved in the abscisic acid responsiveness
VIT_16s0022g01980	ABRE	ACGTG	1741	5	+	Arabidopsis thaliana	cis-acting element involved in the abscisic acid responsiveness
VIT_16s0022g01980	ABRE	CACGTG	1754	6	-	Arabidopsis thaliana	cis-acting element involved in the abscisic acid responsiveness
VIT_16s0022g01980	ABRE	ACGTG	1755	5	+	Arabidopsis thaliana	cis-acting element involved in the abscisic acid responsiveness
VIT_16s0022g01980	DRE1	ACCGAGA	607	7	-	Zea mays
VIT_16s0022g01980	TATA	TATAAAAT	88	8	-	Arabidopsis thaliana
VIT_16s0022g01980	TATA	TATAAAAT	957	8	+	Arabidopsis thaliana
VIT_16s0022g01980	CAAT-box	CAAT	159	4	+	Nicotiana glutinosa
VIT_16s0022g01980	CAAT-box	CCAAT	300	5	-	Arabidopsis thaliana	common cis-acting element in promoter and enhancer regions
VIT_16s0022g01980	CAAT-box	CAAAT	331	5	-	Pisum sativum	common cis-acting element in promoter and enhancer regions
VIT_16s0022g01980	CAAT-box	CAAT	550	4	-	Nicotiana glutinosa
VIT_16s0022g01980	CAAT-box	CAAAT	576	5	-	Pisum sativum	common cis-acting element in promoter and enhancer regions
VIT_16s0022g01980	CAAT-box	CAAT	582	4	-	Nicotiana glutinosa
VIT_16s0022g01980	CAAT-box	TGCCAAC	670	7	+	Petunia hybrida	common cis-acting element in promoter and enhancer regions
VIT_16s0022g01980	CAAT-box	CAAT	684	4	-	Nicotiana glutinosa
VIT_16s0022g01980	CAAT-box	CAAAT	738	5	+	Pisum sativum	common cis-acting element in promoter and enhancer regions
VIT_16s0022g01980	CAAT-box	CCAAT	743	5	-	Arabidopsis thaliana	common cis-acting element in promoter and enhancer regions
VIT_16s0022g01980	CAAT-box	CAAAT	976	5	-	Pisum sativum	common cis-acting element in promoter and enhancer regions
VIT_16s0022g01980	CAAT-box	CAAT	1121	4	+	Nicotiana glutinosa
VIT_16s0022g01980	CAAT-box	CAAT	1198	4	+	Nicotiana glutinosa
VIT_16s0022g01980	CAAT-box	CAAT	1232	4	+	Nicotiana glutinosa
VIT_16s0022g01980	CAAT-box	CAAT	1239	4	+	Nicotiana glutinosa
VIT_16s0022g01980	CAAT-box	CCAAT	1420	5	+	Arabidopsis thaliana	common cis-acting element in promoter and enhancer regions
VIT_16s0022g01980	CAAT-box	CAAT	1421	4	+	Nicotiana glutinosa
VIT_16s0022g01980	CAAT-box	CAAT	1429	4	-	Nicotiana glutinosa
VIT_16s0022g01980	CAAT-box	CAAT	1483	4	-	Nicotiana glutinosa
VIT_16s0022g01980	CAAT-box	CAAT	1543	4	-	Nicotiana glutinosa
VIT_16s0022g01980	CAAT-box	CAAT	1555	4	+	Nicotiana glutinosa
VIT_16s0022g01980	CAAT-box	CAAT	1611	4	-	Nicotiana glutinosa
VIT_16s0022g01980	CAAT-box	CAAT	1632	4	+	Nicotiana glutinosa
VIT_16s0022g01980	CAAT-box	CCAAT	1654	5	+	Arabidopsis thaliana	common cis-acting element in promoter and enhancer regions
VIT_16s0022g01980	CAAT-box	CAAT	1655	4	+	Nicotiana glutinosa
VIT_16s0022g01980	CAAT-box	CAAAT	1668	5	-	Pisum sativum	common cis-acting element in promoter and enhancer regions
VIT_16s0022g01980	CAAT-box	CAAAT	1711	5	+	Pisum sativum	common cis-acting element in promoter and enhancer regions
VIT_16s0022g01980	CAAT-box	CAAT	1725	4	+	Nicotiana glutinosa
VIT_16s0022g01980	CAAT-box	CAAT	1772	4	-	Nicotiana glutinosa
VIT_16s0022g01980	CAAT-box	CAAAT	1811	5	+	Pisum sativum	common cis-acting element in promoter and enhancer regions
VIT_16s0022g01980	CAAT-box	CAAT	1816	4	-	Nicotiana glutinosa
VIT_16s0022g01980	CAAT-box	CAAAT	1871	5	+	Pisum sativum	common cis-acting element in promoter and enhancer regions
VIT_16s0022g01980	CAAT-box	CAAT	1894	4	+	Nicotiana glutinosa
VIT_16s0022g01980	CAAT-box	CAAT	1958	4	+	Nicotiana glutinosa
VIT_16s0022g01980	MYB	CAACCA	130	6	-	Arabidopsis thaliana
VIT_16s0022g01980	MYB	TAACCA	324	6	-	Arabidopsis thaliana
VIT_16s0022g01980	MYB	CAACCA	1398	6	-	Arabidopsis thaliana
VIT_16s0022g01980	MYB	CAACCA	1517	6	-	Arabidopsis thaliana
VIT_16s0022g01980	STRE	AGGGG	102	5	+	Arabidopsis thaliana
VIT_16s0022g01980	STRE	AGGGG	725	5	-	Arabidopsis thaliana
VIT_16s0022g01980	STRE	AGGGG	1023	5	+	Arabidopsis thaliana
VIT_16s0022g01980	LAMP-element	CTTTATCA	635	8	-	Pisum sativum	part of a light responsive element
VIT_16s0022g01980	MBS	CAACTG	1985	6	+	Arabidopsis thaliana	MYB binding site involved in drought-inducibility
VIT_16s0022g01980	WRE3	CCACCT	763	6	-	Pisum sativum
VIT_16s0022g01980	Myc	TCTCTTA	1186	7	-	Arabidopsis thaliana
VIT_16s0022g01980	ATCT-motif	AATCTAATCC	1144	9	+	Pisum sativum	part of a conserved DNA module involved in light responsiveness
VIT_16s0022g01980	MYB-like sequence	TAACCA	324	6	-	Arabidopsis thaliana
VIT_16s0022g01980	CARE	CAACTCAC	1531	8	+	Oryza sativa
VIT_16s0022g01980	CAT-box	GCCACT	1297	6	+	Arabidopsis thaliana	cis-acting regulatory element related to meristem expression
VIT_16s0022g01980	AT~TATA-box	TATATAAA	90	8	-	Arabidopsis thaliana
VIT_16s0022g01980	AT~TATA-box	TATATA	92	6	+	Arabidopsis thaliana
VIT_16s0022g01980	AT~TATA-box	TATATA	337	6	+	Arabidopsis thaliana
VIT_16s0022g01980	AT~TATA-box	TATATAAA	848	8	-	Arabidopsis thaliana
VIT_16s0022g01980	AT~TATA-box	TATATA	850	6	+	Arabidopsis thaliana
VIT_16s0022g01980	AT~TATA-box	TATATAAA	1915	8	-	Arabidopsis thaliana
VIT_16s0022g01980	AT~TATA-box	TATATA	1917	6	-	Arabidopsis thaliana
VIT_16s0022g01980	TATC-box	TATCCCA	1045	7	+	Oryza sativa	cis-acting element involved in gibberellin-responsiveness
VIT_16s0022g01980	P-box	CCTTTTG	923	7	-	Oryza sativa	gibberellin-responsive element
VIT_16s0022g01980	HD-Zip 3	GTAAT(G/C)ATTAC	821	9.5	+	Arabidopsis thaliana	protein binding site
VIT_16s0022g01980	MYC	CATGTG	121	6	+	Arabidopsis thaliana
VIT_16s0022g01980	MYC	CATGTG	1312	6	-	Arabidopsis thaliana
VIT_16s0022g01980	MYC	CATTTG	1667	6	+	Arabidopsis thaliana
VIT_16s0022g01980	Unnamed__4	CTCC	68	4	+	Petroselinum hortense
VIT_16s0022g01980	Unnamed__4	CTCC	107	4	+	Petroselinum hortense
VIT_16s0022g01980	Unnamed__4	CTCC	728	4	+	Petroselinum hortense
VIT_16s0022g01980	Unnamed__4	CTCC	752	4	-	Petroselinum hortense
VIT_16s0022g01980	Unnamed__4	CTCC	767	4	-	Petroselinum hortense
[truncated: 336 more rows]
